# Supplementary material for: Sex-Hormone-Binding Globulin Gene Polymorphisms and Breast Cancer Risk in Caucasian Women of Russia
Source: Int J Mol Sci. 2024 Feb 11;25(4):2182. doi: 10.3390/ijms25042182 (PMC10888713; doi:10.3390/ijms25042182)
Supplement: Supplementary file 1 [file ijms-25-02182-s001.zip]

Archive with 15 entries (15 files):
- =Suppl table 1.pdf
- =Suppl table 10.xlsx
- =Suppl table 11.xlsx
- =Suppl table 12.xlsx
- =Suppl table 13.xlsx
- =Suppl table 14.xlsx
- =Suppl table 15.pdf
- =Suppl table 2.pdf
- =Suppl table 3.xlsx
- =Suppl table 4.xlsx
- =Suppl table 5.xlsx
- =Suppl table 6.xlsx
- =Suppl table 7.xlsx
- =Suppl table 8.xlsx
- =Suppl table 9.xlsx
