# Supplementary material for: Sex-Hormone-Binding Globulin Gene Polymorphisms and Breast Cancer Risk in Caucasian Women of Russia
Source: Int J Mol Sci. 2024 Feb 11;25(4):2182. doi: 10.3390/ijms25042182 (PMC10888713; doi:10.3390/ijms25042182)
Supplement: Supplementary file 1 [file ijms-25-02182-s001.zip › =Suppl table 10.xlsx]

## Sheet: Лист1
Supplementary table 10. Regulatory effects of the BC-associated loci and SNPs in high LD (r2≥0.80)
( HaploReg, v4.2, http://archive.broadinstitute.org/mammals/haploreg/haploreg.php)
Query SNP: rs17496332 and variants with r2 >= 0.8
chr	pos (hg38)	LD	LD	variant	Ref	Alt	AFR	AMR	ASN	EUR	GERP	SiPhy	Promoter	Enhancer	DNAse	Proteins	Motifs	NHGRI/EBI	GRASP QTL	Selected eQTL	GENCODE	RefSeq	dbSNP
		(r²)	(D')				freq	freq	freq	freq	cons	cons	histone marks	histone marks		bound	changed	GWAS hits	hits	hits	genes	genes	func annot
1	106996630	0.99	1	rs113329442	A	G	0.11	0.21	0.27	0.33							5 altered motifs			14 hits	60kb 5' of PRMT6	60kb 5' of PRMT6
1	107001554	0.97	-0.99	rs3861909	A	G	0.77	0.79	0.73	0.68							AP-1,Pdx1,RORalpha1		1 hit	17 hits	55kb 5' of PRMT6	55kb 5' of PRMT6
1	107003753	1	1	rs17496332	A	G	0.09	0.21	0.27	0.33							DMRT1,FAC1	2 hits	2 hits	18 hits	53kb 5' of PRMT6	53kb 5' of PRMT6
1	107006623	0.98	1	rs2878349	G	A	0.20	0.21	0.27	0.32										16 hits	50kb 5' of PRMT6	50kb 5' of PRMT6
1	107008396	0.98	-1	rs5776878	CA	C	0.55	0.73	0.73	0.67							4 altered motifs			15 hits	48kb 5' of PRMT6	48kb 5' of PRMT6
1	107011647	0.98	1	rs72697623	G	A	0.09	0.20	0.27	0.32							CEBPA,CEBPB,p300			15 hits	45kb 5' of PRMT6	45kb 5' of PRMT6
1	107015739	0.94	0.99	rs4914939	A	T	0.32	0.22	0.27	0.34							15 altered motifs			16 hits	41kb 5' of PRMT6	41kb 5' of PRMT6
1	107020621	0.91	0.96	rs12406721	G	T	0.04	0.20	0.28	0.33							EWSR1-FLI1,HDAC2,Hoxa5			15 hits	36kb 5' of PRMT6	36kb 5' of PRMT6
1	107023312	0.88	0.96	rs61798463	G	A	0.04	0.20	0.28	0.34							IRC900814			18 hits	33kb 5' of PRMT6	33kb 5' of PRMT6
1	107023527	0.85	0.93	rs111232683	G	C	0.08	0.20	0.28	0.33							21 altered motifs			18 hits	33kb 5' of PRMT6	33kb 5' of PRMT6
1	107024067	0.85	0.93	rs56111229	T	A	0.07	0.17	0.27	0.33							8 altered motifs			18 hits	33kb 5' of PRMT6	33kb 5' of PRMT6
1	107024068	0.85	0.93	rs55924375	C	A	0.07	0.17	0.27	0.33							10 altered motifs			18 hits	33kb 5' of PRMT6	33kb 5' of PRMT6
1	107026694	0.88	0.96	rs61798468	T	G	0.04	0.19	0.28	0.34							4 altered motifs			18 hits	30kb 5' of PRMT6	30kb 5' of PRMT6
1	107028138	0.81	0.91	rs200443569	TTC	T	0.04	0.18	0.28	0.32							6 altered motifs			18 hits	29kb 5' of PRMT6	29kb 5' of PRMT6
1	107028139	0.81	0.9	rs72442711	TCTC	T	0.05	0.19	0.28	0.33							6 altered motifs			17 hits	29kb 5' of PRMT6	29kb 5' of PRMT6
Query SNP: rs780093 and variants with r2 >= 0.8
chr	pos (hg38)	LD	LD	variant	Ref	Alt	AFR	AMR	ASN	EUR	GERP	SiPhy	Promoter	Enhancer	DNAse	Proteins	Motifs	NHGRI/EBI	GRASP QTL	Selected eQTL	GENCODE	RefSeq	dbSNP
		(r²)	(D')				freq	freq	freq	freq	cons	cons	histone marks	histone marks		bound	changed	GWAS hits	hits	hits	genes	genes	func annot
2	27508073	0.91	0.96	rs1260326	T	C	0.88	0.59	0.44	0.59			LIV				NRSF	40 hits	477 hits	28 hits	GCKR	GCKR	missense
2	27512105	0.84	0.99	rs6547692	G	A	0.69	0.55	0.44	0.55							LBP-1		9 hits	17 hits	GCKR	GCKR	intronic
2	27518205	0.88	1	rs780096	C	G	0.63	0.55	0.44	0.56			LIV			RXRA	Pax-4		25 hits	18 hits	GCKR	GCKR	intronic
2	27518238	0.88	1	rs780095	A	G	0.75	0.56	0.44	0.56			LIV			FOXA2,RXRA	Maf,NRSF,Smad		25 hits	23 hits	GCKR	GCKR	intronic
2	27518370	0.98	0.99	rs780094	T	C	0.87	0.60	0.44	0.59			LIV		LIV	FOXA2,MAFK,RXRA	9 altered motifs	21 hits	100 hits	29 hits	GCKR	GCKR	intronic
2	27519736	1	1	rs780093	T	C	0.89	0.60	0.44	0.59							INSM1	12 hits	42 hits	27 hits	GCKR	GCKR	intronic
2	27525757	0.86	1	rs1260333	A	G	0.68	0.54	0.44	0.55							12 altered motifs	1 hit	28 hits	25 hits	2.1kb 3' of GCKR	2.1kb 3' of GCKR
2	27526037	0.88	1	rs1313566	G	A	0.67	0.55	0.44	0.56							NF-E2		22 hits	19 hits	2.3kb 3' of GCKR	2.4kb 3' of GCKR
2	27530004	0.86	0.98	rs6753534	C	T	0.66	0.56	0.42	0.56					SKIN				29 hits	16 hits	6.3kb 3' of GCKR	6.3kb 3' of GCKR
Query SNP: rs10454142 and variants with r2 >= 0.8
chr	pos (hg38)	LD	LD	variant	Ref	Alt	AFR	AMR	ASN	EUR	GERP	SiPhy	Promoter	Enhancer	DNAse	Proteins	Motifs	NHGRI/EBI	GRASP QTL	Selected eQTL	GENCODE	RefSeq	dbSNP
		(r²)	(D')				freq	freq	freq	freq	cons	cons	histone marks	histone marks		bound	changed	GWAS hits	hits	hits	genes	genes	func annot
2	48375113	0.81	0.99	rs17855177	C	T	0.12	0.25	0.44	0.31				BLD, BRN						8 hits	FOXN2	FOXN2	synonymous
2	48380665	0.81	0.99	rs78597273	G	A	0.14	0.25	0.44	0.31				BRN	BRN		MIZF			8 hits	1.4kb 3' of FOXN2	1.4kb 3' of FOXN2
2	48381420	0.81	0.99	rs11689645	G	C	0.15	0.25	0.46	0.31					6 tissues		18 altered motifs			7 hits	2.1kb 3' of FOXN2	2.1kb 3' of FOXN2
2	48404376	0.8	0.93	rs111960813	C	T	0.14	0.23	0.44	0.29							ELF1,Myc,ZBRK1			8 hits	25kb 3' of FOXN2	25kb 3' of FOXN2
2	48404838	0.85	0.98	rs56391806	C	T	0.17	0.23	0.44	0.30							Fox,Hoxb6			9 hits	26kb 3' of FOXN2	26kb 3' of FOXN2
2	48405316	0.85	0.98	rs55744465	G	T	0.14	0.22	0.44	0.30					BRST		Hoxa5			9 hits	26kb 3' of FOXN2	26kb 3' of FOXN2
2	48419259	1	1	rs201414717	A	AC	0.04	0.20	0.42	0.27				BRN, LIV			9 altered motifs			8 hits	21kb 5' of PPP1R21	22kb 5' of KLRAQ1
2	48419260	1	1	rs10454142	T	C	0.04	0.20	0.42	0.27							NF-kappaB	1 hit	1 hit	8 hits	21kb 5' of PPP1R21	22kb 5' of KLRAQ1
2	48419261	1	1	rs10454143	G	T	0.04	0.20	0.42	0.27							Barx1,CEBPD,Hoxa3			8 hits	21kb 5' of PPP1R21	22kb 5' of KLRAQ1
2	48426987	0.87	0.96	rs13399936	T	G	0.16	0.23	0.49	0.28										8 hits	14kb 5' of PPP1R21	14kb 5' of KLRAQ1
2	48427445	0.81	0.94	rs4638844	C	A	0.10	0.20	0.49	0.29							15 altered motifs			5 hits	13kb 5' of PPP1R21	13kb 5' of KLRAQ1
Query SNP: rs3779195 and variants with r2 >= 0.8
chr	pos (hg38)	LD	LD	variant	Ref	Alt	AFR	AMR	ASN	EUR	GERP	SiPhy	Promoter	Enhancer	DNAse	Proteins	Motifs	NHGRI/EBI	GRASP QTL	Selected eQTL	GENCODE	RefSeq	dbSNP
		(r²)	(D')				freq	freq	freq	freq	cons	cons	histone marks	histone marks		bound	changed	GWAS hits	hits	hits	genes	genes	func annot
7	98286323	0.9	-0.96	rs6950023	T	G	0.78	0.80	0.77	0.82			BLD, THYM	24 tissues	32 tissues	10 bound proteins	Nkx3			73 hits	BRI3	BRI3	intronic
7	98286325	0.9	-0.96	rs6967728	A	G	0.78	0.80	0.76	0.82			BLD, THYM	24 tissues	32 tissues	11 bound proteins	Nkx3			73 hits	BRI3	BRI3	intronic
7	98291311	0.85	-0.97	rs7015	A	G	0.76	0.78	0.76	0.81							9 altered motifs			72 hits	BRI3	BRI3	3'-UTR
7	98299769	0.81	-0.96	rs13232861	A	G	0.68	0.77	0.74	0.81					MUS		22 altered motifs			64 hits	BAIAP2L1	BAIAP2L1	intronic
7	98300261	0.95	-0.97	rs11290747	TC	T	0.74	0.79	0.77	0.83							12 altered motifs				BAIAP2L1	BAIAP2L1	intronic
7	98310675	0.95	0.97	rs2906184	T	A	0.21	0.20	0.23	0.17							8 altered motifs			71 hits	BAIAP2L1	BAIAP2L1	intronic
7	98320502	0.96	-0.98	rs1635609	C	T	0.78	0.79	0.76	0.83							5 altered motifs			71 hits	BAIAP2L1	BAIAP2L1	intronic
7	98322009	0.92	-0.98	rs1688607	C	T	0.77	0.79	0.76	0.82							GR,VDR			71 hits	BAIAP2L1	BAIAP2L1	intronic
7	98345539	0.98	-0.99	rs1688606	G	A	0.76	0.80	0.76	0.83							GATA			73 hits	BAIAP2L1	BAIAP2L1	intronic
7	98347956	0.98	0.99	rs112758337	G	A	0.10	0.19	0.24	0.17							MAZ,MAZR,MZF1::1-4			71 hits	BAIAP2L1	BAIAP2L1	intronic
7	98355009	0.98	0.99	rs77032872	TG	T	0.10	0.19	0.25	0.17			9 tissues	21 tissues	13 tissues		6 altered motifs			70 hits	BAIAP2L1	BAIAP2L1	intronic
7	98357118	0.97	-0.99	rs12704986	T	C	0.77	0.80	0.76	0.82				5 tissues			4 altered motifs			70 hits	BAIAP2L1	BAIAP2L1	intronic
7	98360794	0.98	-0.99	rs3779196	T	C	0.76	0.80	0.76	0.83			GI, CRVX	20 tissues	26 tissues	8 bound proteins	6 altered motifs			73 hits	BAIAP2L1	BAIAP2L1	intronic
7	98361813	0.98	-0.99	rs6965424	A	G	0.75	0.80	0.76	0.83				6 tissues	ADRL					74 hits	BAIAP2L1	BAIAP2L1	intronic
7	98364050	1	1	rs3779195	T	A	0.10	0.19	0.24	0.17							Foxp1	1 hit		71 hits	BAIAP2L1	BAIAP2L1	intronic
7	98376226	0.91	-0.98	rs4268041	A	G	0.77	0.80	0.76	0.83					IPSC		Rad21		2 hits	70 hits	BAIAP2L1	BAIAP2L1	intronic
7	98378225	0.95	-0.99	rs201244010	A	AAC	0.82	0.80	0.76	0.83				GI						70 hits	BAIAP2L1	BAIAP2L1	intronic
7	98378229	0.95	-0.99	rs5886063	C	CAT	0.82	0.80	0.76	0.83				GI			5 altered motifs			73 hits	BAIAP2L1	BAIAP2L1	intronic
7	98383795	0.95	-0.98	rs10953259	A	C	0.82	0.80	0.76	0.83					GI		DMRT4,Lhx3,Pou6f1		9 hits	73 hits	BAIAP2L1	BAIAP2L1	intronic
7	98393841	0.88	-0.94	rs13310668	T	C	0.77	0.80	0.72	0.83										70 hits	BAIAP2L1	BAIAP2L1	intronic
7	98404180	0.93	-0.96	rs10953260	T	C	0.81	0.80	0.76	0.83					BLD,BRN,BRN	PU1				71 hits	3.1kb 5' of BAIAP2L1	3.1kb 5' of BAIAP2L1
Query SNP: rs440837 and variants with r2 >= 0.8
chr	pos (hg38)	LD	LD	variant	Ref	Alt	AFR	AMR	ASN	EUR	GERP	SiPhy	Promoter	Enhancer	DNAse	Proteins	Motifs	NHGRI/EBI	GRASP QTL	Selected eQTL	GENCODE	RefSeq	dbSNP
		(r²)	(D')				freq	freq	freq	freq	cons	cons	histone marks	histone marks		bound	changed	GWAS hits	hits	hits	genes	genes	func annot
8	80539326	0.82	1	rs58126885	A	G	0.78	0.36	0.15	0.20							4 altered motifs				190bp 5' of RP11-48B3.3	17kb 3' of ZBTB10
8	80542352	0.82	1	rs3893826	G	C	0.71	0.36	0.15	0.20							CDP,CTCF,Gfi1				RP11-48B3.4	20kb 3' of ZBTB10
8	80543528	0.82	1	rs10957982	T	C	0.73	0.36	0.15	0.20							6 altered motifs				423bp 3' of RP11-48B3.4	21kb 3' of ZBTB10
8	80545264	0.94	0.99	rs200988859	CA	C	0.80	0.37	0.16	0.23							DMRT5,Mef2,TCF11::MafG				2.2kb 3' of RP11-48B3.4	23kb 3' of ZBTB10
8	80547691	0.82	1	rs7013042	C	T	0.71	0.36	0.15	0.20							LXR,Myc,Sp4				4.6kb 3' of RP11-48B3.4	25kb 3' of ZBTB10
8	80549739	1	1	rs440837	A	G	0.87	0.39	0.16	0.24			LIV				Hlx1,Hoxa9,Smad3	2 hits			6.6kb 3' of RP11-48B3.4	27kb 3' of ZBTB10
Query SNP: rs7910927 and variants with r2 >= 0.8
chr	pos (hg38)	LD	LD	variant	Ref	Alt	AFR	AMR	ASN	EUR	GERP	SiPhy	Promoter	Enhancer	DNAse	Proteins	Motifs	NHGRI/EBI	GRASP QTL	Selected eQTL	GENCODE	RefSeq	dbSNP
		(r²)	(D')				freq	freq	freq	freq	cons	cons	histone marks	histone marks		bound	changed	GWAS hits	hits	hits	genes	genes	func annot
10	63227652	0.8	0.9	rs10822149	G	A	0.27	0.37	0.40	0.47					11 tissues	P300	Rad21			14 hits	JMJD1C	JMJD1C	intronic
10	63235733	0.81	0.91	rs10761727	C	T	0.28	0.37	0.40	0.47					BRST,VAS		Gfi1			14 hits	JMJD1C	JMJD1C	intronic
10	63239730	0.81	0.91	rs4399232	C	T	0.27	0.37	0.40	0.47				5 tissues	ESDR,MUS		16 altered motifs			14 hits	JMJD1C	JMJD1C	intronic
10	63245639	0.8	0.91	rs7902343	C	T	0.18	0.32	0.33	0.46							TCF12			13 hits	JMJD1C	JMJD1C	intronic
10	63250912	0.89	0.95	rs10995477	T	C	0.27	0.37	0.36	0.47						POL2B	12 altered motifs			15 hits	JMJD1C	JMJD1C	intronic
10	63252927	0.89	0.95	rs4400684	A	G	0.27	0.37	0.36	0.47				9 tissues	6 tissues		Cdc5			15 hits	JMJD1C	JMJD1C	intronic
10	63252990	0.89	0.95	rs4454603	C	T	0.27	0.37	0.36	0.47				9 tissues	SKIN					15 hits	JMJD1C	JMJD1C	intronic
10	63253184	0.89	0.95	rs4595427	A	C	0.27	0.37	0.36	0.47				9 tissues	GI		EWSR1-FLI1,Pax-4			15 hits	JMJD1C	JMJD1C	intronic
10	63254175	0.89	0.94	rs4405189	A	G	0.27	0.37	0.35	0.47				4 tissues		POL2B	Arid5b,Gcm1,NF-I			15 hits	JMJD1C	JMJD1C	intronic
10	63297053	0.97	0.98	rs10822153	C	A	0.27	0.37	0.36	0.47							Evi-1			14 hits	JMJD1C	JMJD1C	intronic
10	63309854	0.96	0.99	rs7922587	T	C	0.27	0.37	0.36	0.47							5 altered motifs			14 hits	JMJD1C	JMJD1C	intronic
10	63310678	0.99	0.99	rs7070296	T	A	0.27	0.37	0.36	0.47							4 altered motifs			15 hits	JMJD1C	JMJD1C	intronic
10	63320967	0.99	0.99	rs10822156	T	C	0.27	0.37	0.36	0.47					ESDR,ESDR		Cphx,Pou5f1,SP1			14 hits	JMJD1C	JMJD1C	intronic
10	63325288	0.98	0.99	rs10761742	A	G	0.27	0.37	0.36	0.47							Pitx2,SIX5,Znf143			15 hits	JMJD1C	JMJD1C	intronic
10	63334623	0.98	0.99	rs10822158	A	G	0.27	0.36	0.36	0.47							CAC-binding-protein,SP1			13 hits	JMJD1C	JMJD1C	intronic
10	63335230	0.98	0.99	rs10740115	G	A	0.28	0.36	0.36	0.47					ESDR,GI		GATA,Mef2,Pou3f2			13 hits	JMJD1C	JMJD1C	intronic
10	63335232	0.98	0.99	rs10740116	T	C	0.27	0.36	0.36	0.47					ESDR,GI		GATA			13 hits	JMJD1C	JMJD1C	intronic
10	63353036	0.98	0.99	rs10822160	T	G	0.27	0.37	0.36	0.47							AP-1			14 hits	JMJD1C	JMJD1C	intronic
10	63358443	0.99	1	rs10822161	G	A	0.27	0.37	0.36	0.47					MUS		7 altered motifs			14 hits	JMJD1C	JMJD1C	intronic
10	63361805	0.99	1	rs12355784	C	A	0.28	0.37	0.37	0.47							Foxa,HDAC2,HNF4	1 hit	4 hits	15 hits	JMJD1C	JMJD1C	intronic
10	63364338	0.98	1	rs10822163	C	G	0.27	0.37	0.36	0.47							5 altered motifs			15 hits	JMJD1C	JMJD1C	intronic
10	63367072	1	1	rs6479896	T	C	0.27	0.37	0.36	0.47				LIV			Brachyury,HEN1,Mtf1			15 hits	JMJD1C	JMJD1C	intronic
10	63367498	0.96	1	rs10822164	G	A	0.27	0.37	0.36	0.46							SETDB1,Zfx			14 hits	JMJD1C	JMJD1C	intronic
10	63368859	1	1	rs10761750	G	A	0.27	0.37	0.36	0.47					KID		Smad,YY1			14 hits	JMJD1C	JMJD1C	intronic
10	63371680	0.98	0.99	rs10546984	CATA	C	0.28	0.37	0.36	0.47							6 altered motifs				JMJD1C	JMJD1C	intronic
10	63374062	1	1	rs7923609	A	G	0.28	0.37	0.36	0.47							Zfp410	2 hits		15 hits	JMJD1C	JMJD1C	intronic
10	63375018	1	1	rs2893919	G	A	0.28	0.37	0.36	0.47				9 tissues	VAS	CJUN	Evi-1,Pou3f1			15 hits	JMJD1C	JMJD1C	intronic
10	63375054	1	1	rs2393966	T	G	0.28	0.37	0.36	0.47				9 tissues	SKIN,VAS	CJUN	Nkx3			15 hits	JMJD1C	JMJD1C	intronic
10	63375912	1	1	rs7076310	C	A	0.28	0.37	0.36	0.47				16 tissues	4 tissues		9 altered motifs			15 hits	JMJD1C	JMJD1C	intronic
10	63378813	1	1	rs4310508	A	G	0.28	0.37	0.36	0.47							Hltf,TATA			15 hits	JMJD1C	JMJD1C	intronic
10	63379150	1	1	rs7910927	T	G	0.27	0.37	0.36	0.47							7 altered motifs	3 hits		15 hits	JMJD1C	JMJD1C	intronic
10	63380680	0.99	1	rs2393969	A	C	0.27	0.37	0.36	0.47							E2F,Nanog			15 hits	JMJD1C	JMJD1C	intronic
10	63389328	0.82	-0.91	rs201528108	AG	A	0.68	0.65	0.64	0.53				BLD, LIV			6 altered motifs			13 hits	JMJD1C	JMJD1C	intronic
10	63391199	0.85	0.93	rs7095571	T	G	0.25	0.36	0.41	0.46				BLD			CHOP::CEBPalpha,Foxa			16 hits	JMJD1C	JMJD1C	intronic
10	63395125	0.85	0.93	rs10761751	A	G	0.25	0.36	0.41	0.46							27 altered motifs			13 hits	JMJD1C	JMJD1C	intronic
10	63399012	0.84	0.92	rs150036478	AAAG	A	0.26	0.36	0.37	0.46							8 altered motifs				JMJD1C	JMJD1C	intronic
10	63400561	0.86	0.93	rs10761752	T	C	0.25	0.36	0.41	0.47							8 altered motifs			14 hits	JMJD1C	JMJD1C	intronic
10	63402240	0.86	0.94	rs7912893	T	A	0.25	0.36	0.41	0.46							Arid5b,Foxp1,Pax-4			15 hits	JMJD1C	JMJD1C	intronic
10	63402393	0.87	0.93	rs7896783	G	A	0.25	0.36	0.41	0.47							9 altered motifs	1 hit		14 hits	JMJD1C	JMJD1C	intronic
10	63405424	0.84	0.93	rs10822168	G	A	0.31	0.36	0.36	0.46										13 hits	JMJD1C	JMJD1C	intronic
10	63412568	0.85	0.92	rs10761756	C	T	0.25	0.36	0.36	0.47							GR			13 hits	JMJD1C	JMJD1C	intronic
10	63412987	0.83	0.92	rs10761758	A	T	0.25	0.36	0.36	0.46					BLD		24 altered motifs			14 hits	JMJD1C	JMJD1C	intronic
10	63418006	0.84	0.92	rs7909269	G	A	0.25	0.35	0.36	0.46				7 tissues			6 altered motifs			13 hits	JMJD1C	JMJD1C	intronic
10	63419391	0.82	0.91	rs200711715	A	AC	0.25	0.36	0.36	0.46							11 altered motifs			13 hits	JMJD1C	JMJD1C	intronic
10	63421125	0.83	0.91	rs7077580	G	A	0.25	0.36	0.36	0.47				BLD			4 altered motifs			13 hits	JMJD1C	JMJD1C	intronic
10	63422496	0.82	0.91	rs7923544	T	G	0.25	0.36	0.41	0.47				BLD, THYM	BLD		Evi-1,Maf,p300			13 hits	JMJD1C	JMJD1C	intronic
10	63424957	0.83	0.91	rs10761762	T	C	0.25	0.36	0.41	0.47							DMRT4			14 hits	JMJD1C	JMJD1C	intronic
10	63428558	0.83	0.91	rs10761763	T	C	0.25	0.36	0.41	0.47					ADRL,MUS		Irf			13 hits	JMJD1C	JMJD1C	intronic
10	63430567	0.83	0.91	rs10761766	G	A	0.25	0.36	0.41	0.47					36 tissues	5 bound proteins	5 altered motifs			13 hits	JMJD1C	JMJD1C	intronic
10	63432528	0.83	0.91	rs3740331	G	A	0.25	0.36	0.41	0.47				22 tissues	12 tissues	GATA2	5 altered motifs			13 hits	JMJD1C	JMJD1C	intronic
10	63444048	0.8	0.89	rs3999089	A	G	0.23	0.35	0.41	0.47							BRCA1			15 hits	JMJD1C	JMJD1C	intronic
10	63446121	0.81	0.9	rs3956912	C	T	0.26	0.35	0.41	0.47							4 altered motifs			13 hits	JMJD1C	JMJD1C	intronic
10	63447258	0.81	0.9	rs10509186	C	T	0.25	0.36	0.41	0.47					4 tissues		Cdx2,HNF1			13 hits	JMJD1C	JMJD1C	intronic
10	63449166	0.8	0.89	rs7085621	T	C	0.25	0.36	0.41	0.47							HNF4,TATA			13 hits	JMJD1C	JMJD1C	intronic
10	63449849	0.8	0.89	rs10740125	T	C	0.25	0.36	0.41	0.47							Pax-5,STAT			13 hits	JMJD1C	JMJD1C	intronic
10	63454989	0.8	0.89	rs7092784	C	T	0.25	0.36	0.41	0.47							Osf2			13 hits	JMJD1C	JMJD1C	intronic
Query SNP: rs4149056 and variants with r2 >= 0.8
chr	pos (hg38)	LD	LD	variant	Ref	Alt	AFR	AMR	ASN	EUR	GERP	SiPhy	Promoter	Enhancer	DNAse	Proteins	Motifs	NHGRI/EBI	GRASP QTL	Selected eQTL	GENCODE	RefSeq	dbSNP
		(r²)	(D')				freq	freq	freq	freq	cons	cons	histone marks	histone marks		bound	changed	GWAS hits	hits	hits	genes	genes	func annot
12	21178615	1	1	rs4149056	T	C	0.03	0.14	0.13	0.17							GR	10 hits	12 hits	1 hit	SLCO1B1	SLCO1B1	missense
12	21190899	0.98	0.99	rs73079476	A	C	0.14	0.14	0.14	0.17							8 altered motifs				SLCO1B1	SLCO1B1	intronic
12	21190952	0.86	0.99	rs67981690	A	G	0.25	0.12	0.17	0.16							4 altered motifs				SLCO1B1	SLCO1B1	intronic
12	21194087	0.86	0.99	rs12367888	G	A,T	0.16	0.15	0.40	0.19											SLCO1B1	SLCO1B1	intronic
12	21199381	0.84	0.99	rs1871395	A	G	0.21	0.16	0.42	0.20							11 altered motifs	3 hits	8 hits	1 hit	SLCO1B1	SLCO1B1	intronic
12	21199607	0.84	0.99	rs12317268	A	G	0.20	0.16	0.42	0.20							5 altered motifs	3 hits	10 hits	1 hit	SLCO1B1	SLCO1B1	intronic
12	21204777	0.81	0.97	rs58310495	C	T	0.17	0.16	0.42	0.20											SLCO1B1	SLCO1B1	intronic
12	21204819	0.81	0.97	rs55695203	G	C	0.17	0.16	0.42	0.20											SLCO1B1	SLCO1B1	intronic
Query SNP: rs8023580 and variants with r2 >= 0.8
chr	pos (hg38)	LD	LD	variant	Ref	Alt	AFR	AMR	ASN	EUR	GERP	SiPhy	Promoter	Enhancer	DNAse	Proteins	Motifs	NHGRI/EBI	GRASP QTL	Selected eQTL	GENCODE	RefSeq	dbSNP
		(r²)	(D')				freq	freq	freq	freq	cons	cons	histone marks	histone marks		bound	changed	GWAS hits	hits	hits	genes	genes	func annot
15	96161214	0.97	0.99	rs4984511	C	T	0.34	0.35	0.41	0.29					GI	ERALPHA_A	CIZ,HMG-IY,p300				RP11-327J17.3	165kb 5' of NR2F2
15	96161219	0.97	0.99	rs4984512	T	G	0.23	0.33	0.41	0.29					GI	ERALPHA_A					RP11-327J17.3	165kb 5' of NR2F2
15	96165062	1	1	rs8023580	T	C	0.23	0.34	0.41	0.29				4 tissues			6 altered motifs	3 hits			RP11-327J17.3	161kb 5' of NR2F2
15	96171587	0.95	0.97	rs56332871	C	A	0.32	0.35	0.41	0.29			GI, CRVX	8 tissues	19 tissues	P300					RP11-327J17.2	154kb 5' of NR2F2
Query SNP: rs12150660 and variants with r2 >= 0.8
chr	pos (hg38)	LD	LD	variant	Ref	Alt	AFR	AMR	ASN	EUR	GERP	SiPhy	Promoter	Enhancer	DNAse	Proteins	Motifs	NHGRI/EBI	GRASP QTL	Selected eQTL	GENCODE	RefSeq	dbSNP
		(r²)	(D')				freq	freq	freq	freq	cons	cons	histone marks	histone marks		bound	changed	GWAS hits	hits	hits	genes	genes	func annot
17	7601659	0.8	0.96	rs12452603	T	C	0.50	0.35	0.18	0.26							13 altered motifs			6 hits	FXR2	FXR2	intronic
17	7604879	0.93	0.98	rs149932962	G	A	0.02	0.17	0.00	0.23							6 altered motifs			6 hits	FXR2	FXR2	intronic
17	7611226	0.83	0.98	rs62059833	C	T	0.49	0.35	0.18	0.26				6 tissues	BLD,PANC					6 hits	snoU13	FXR2	intronic
17	7618597	1	1	rs12150660	G	T	0.05	0.17	0.00	0.23					BLD		AP-1,Mtf1,SRF	5 hits		12 hits	SHBG	SHBG	intronic
17	7619261	0.85	1	rs57828263	A	C	0.48	0.35	0.19	0.26							E2A,SIRT6			7 hits	SHBG	SHBG	intronic
17	7620410	1	1	rs62059834	G	A	0.02	0.17	0.00	0.23							4 altered motifs			6 hits	SHBG	SHBG	intronic
17	7621683	1	1	rs62059835	A	G	0.03	0.17	0.00	0.23							9 altered motifs			6 hits	SHBG	SHBG	intronic
17	7624350	0.83	0.98	rs142675740	C	T	0.16	0.33	0.18	0.26					IPSC		HNF4,Nkx2			8 hits	SHBG	SHBG	intronic
17	7624393	0.82	0.97	rs62059836	G	A	0.16	0.33	0.18	0.26										8 hits	SHBG	SHBG	intronic
17	7629697	0.91	0.98	rs62059839	C	T	0.05	0.17	0.00	0.24				LIV, GI, MUS	OVRY		T3R			7 hits	SHBG	SHBG	intronic
17	7630105	0.91	0.97	rs1799941	G	A	0.05	0.18	0.00	0.24			SKIN	6 tissues	7 tissues	7 bound proteins	AhR,Egr-1,RREB-1			7 hits	SHBG	SHBG	intronic
