# Supplementary material for: Sex-Hormone-Binding Globulin Gene Polymorphisms and Breast Cancer Risk in Caucasian Women of Russia
Source: Int J Mol Sci. 2024 Feb 11;25(4):2182. doi: 10.3390/ijms25042182 (PMC10888713; doi:10.3390/ijms25042182)
Supplement: Supplementary file 1 [file ijms-25-02182-s001.zip › =Suppl table 3.xlsx]

## Sheet: Лист1
Supplementary Table 3 Gene set enrichment analysis of biological pathways correlated with 51 transcription factors (these transcription factors are linked with BC-associated polymorphisms rs10454142 PPP1R21 and SNPs in high LD (r2≥0.80) )
(Gene Ontology Portal tools, http://geneontology.org).
Database	Gene set	Original # genes in gene set	# genes in gene set analyzed by Gene Ontology	Fold Enrichment	raw P-value	FDR
GO biological process complete	positive regulation of DNA methylation (GO:1905643)	4	2	> 100	5.75E-05	9.92E-03
	regulation of somatic stem cell population maintenance (GO:1904672)	11	2	91.30	2.96E-04	3.90E-02
	negative regulation of cell growth involved in cardiac muscle cell development (GO:0061052)	11	2	91.30	2.96E-04	3.87E-02
	negative regulation of cardiac muscle hypertrophy (GO:0010614)	28	3	53.80	3.15E-05	6.12E-03
	megakaryocyte differentiation (GO:0030219)	29	3	51.95	3.47E-05	6.66E-03
	negative regulation of muscle hypertrophy (GO:0014741)	30	3	50.22	3.81E-05	7.22E-03
	integrated stress response signaling (GO:0140467)	33	3	45.65	4.97E-05	8.87E-03
	positive regulation of miRNA transcription (GO:1902895)	52	3	28.97	1.78E-04	2.61E-02
	regulation of miRNA transcription (GO:1902893)	71	4	28.29	1.47E-05	3.01E-03
	regulation of stem cell population maintenance (GO:2000036)	72	4	27.90	1.55E-05	3.13E-03
	regulation of cardiac muscle hypertrophy (GO:0010611)	54	3	27.90	1.98E-04	2.82E-02
	regulation of muscle hypertrophy (GO:0014743)	57	3	26.43	2.30E-04	3.20E-02
	positive regulation of miRNA metabolic process (GO:2000630)	58	3	25.97	2.42E-04	3.33E-02
	regulation of heart growth (GO:0060420)	60	3	25.11	2.66E-04	3.57E-02
	regulation of miRNA metabolic process (GO:2000628)	82	4	24.50	2.53E-05	4.98E-03
	embryonic skeletal system morphogenesis (GO:0048704)	95	4	21.14	4.41E-05	7.96E-03
	anterior/posterior pattern specification (GO:0009952)	217	8	18.51	1.24E-08	4.18E-06
	positive regulation of chromosome organization (GO:2001252)	110	4	18.26	7.65E-05	1.26E-02
	embryonic skeletal system development (GO:0048706)	130	4	15.45	1.43E-04	2.22E-02
	endocrine system development (GO:0035270)	131	4	15.33	1.47E-04	2.26E-02
	myeloid leukocyte differentiation (GO:0002573)	150	4	13.39	2.44E-04	3.32E-02
	immune system development (GO:0002520)	165	4	12.17	3.47E-04	4.46E-02
	regulation of chromosome organization (GO:0033044)	250	6	12.05	1.08E-05	2.26E-03
	myeloid cell differentiation (GO:0030099)	286	6	10.54	2.26E-05	4.51E-03
	negative regulation of transcription by RNA polymerase II (GO:0000122)	985	20	10.20	4.79E-16	5.72E-13
	regionalization (GO:0003002)	410	8	9.80	1.41E-06	3.54E-04
	regulation of leukocyte differentiation (GO:1902105)	321	6	9.36	4.27E-05	7.80E-03
	positive regulation of transcription by RNA polymerase II (GO:0045944)	1269	23	9.10	1.19E-17	2.31E-14
	camera-type eye development (GO:0043010)	337	6	8.94	5.56E-05	9.82E-03
	pattern specification process (GO:0007389)	458	8	8.77	3.17E-06	7.24E-04
	embryonic organ development (GO:0048568)	458	8	8.77	3.17E-06	7.13E-04
	regulation of hemopoiesis (GO:1903706)	403	7	8.72	1.46E-05	3.02E-03
	positive regulation of DNA metabolic process (GO:0051054)	305	5	8.23	3.57E-04	4.54E-02
	negative regulation of DNA-templated transcription (GO:0045892)	1327	21	7.95	8.61E-15	6.68E-12
	negative regulation of RNA biosynthetic process (GO:1902679)	1341	21	7.86	1.06E-14	7.81E-12
	eye development (GO:0001654)	385	6	7.83	1.14E-04	1.85E-02
	visual system development (GO:0150063)	389	6	7.75	1.21E-04	1.94E-02
	sensory system development (GO:0048880)	395	6	7.63	1.31E-04	2.06E-02
	chordate embryonic development (GO:0043009)	661	10	7.60	5.58E-07	1.52E-04
	embryo development ending in birth or egg hatching (GO:0009792)	683	10	7.35	7.49E-07	1.94E-04
	positive regulation of DNA-templated transcription (GO:0045893)	1716	25	7.32	3.33E-17	5.17E-14
	positive regulation of RNA biosynthetic process (GO:1902680)	1723	25	7.29	3.66E-17	5.17E-14
	negative regulation of RNA metabolic process (GO:0051253)	1451	21	7.27	4.90E-14	3.17E-11
	leukocyte differentiation (GO:0002521)	424	6	7.11	1.92E-04	2.76E-02
	chromatin organization (GO:0006325)	734	10	6.84	1.42E-06	3.51E-04
	positive regulation of RNA metabolic process (GO:0051254)	1856	25	6.76	2.08E-16	2.69E-13
	negative regulation of macromolecule biosynthetic process (GO:0010558)	1560	21	6.76	1.99E-13	1.24E-10
	protein-DNA complex organization (GO:0071824)	820	11	6.74	4.42E-07	1.23E-04
	negative regulation of nucleobase-containing compound metabolic process (GO:0045934)	1568	21	6.73	2.20E-13	1.31E-10
	negative regulation of cellular biosynthetic process (GO:0031327)	1601	21	6.59	3.28E-13	1.82E-10
	regulation of transcription by RNA polymerase II (GO:0006357)	2594	34	6.58	2.81E-24	4.36E-20
	morphogenesis of an epithelium (GO:0002009)	458	6	6.58	2.89E-04	3.84E-02
	DNA damage response (GO:0006974)	766	10	6.56	2.08E-06	4.97E-04
	positive regulation of macromolecule biosynthetic process (GO:0010557)	1942	25	6.46	5.97E-16	6.62E-13
	negative regulation of biosynthetic process (GO:0009890)	1650	21	6.39	5.86E-13	3.14E-10
	positive regulation of cellular biosynthetic process (GO:0031328)	2022	25	6.21	1.52E-15	1.58E-12
	embryo development (GO:0009790)	1054	13	6.19	8.01E-08	2.49E-05
	tissue morphogenesis (GO:0048729)	570	7	6.17	1.27E-04	2.01E-02
	positive regulation of nucleobase-containing compound metabolic process (GO:0045935)	2052	25	6.12	2.14E-15	2.08E-12
	animal organ morphogenesis (GO:0009887)	991	12	6.08	3.49E-07	9.84E-05
	positive regulation of biosynthetic process (GO:0009891)	2081	25	6.03	2.97E-15	2.56E-12
	embryonic morphogenesis (GO:0048598)	591	7	5.95	1.58E-04	2.39E-02
	sensory organ development (GO:0007423)	593	7	5.93	1.62E-04	2.41E-02
	chromatin remodeling (GO:0006338)	597	7	5.89	1.68E-04	2.49E-02
	hemopoiesis (GO:0030097)	685	8	5.86	5.57E-05	9.72E-03
	positive regulation of gene expression (GO:0010628)	1173	13	5.57	2.73E-07	8.00E-05
	regulation of multicellular organismal development (GO:2000026)	1401	15	5.38	3.80E-08	1.20E-05
	regulation of cell differentiation (GO:0045595)	1558	16	5.16	2.01E-08	6.51E-06
	tube morphogenesis (GO:0035239)	684	7	5.14	3.82E-04	4.79E-02
	response to hormone (GO:0009725)	791	8	5.08	1.50E-04	2.28E-02
	tube development (GO:0035295)	900	9	5.02	5.90E-05	1.01E-02
	epithelium development (GO:0060429)	1103	11	5.01	7.65E-06	1.65E-03
	negative regulation of cellular metabolic process (GO:0031324)	2217	22	4.98	1.72E-11	7.64E-09
	regulation of DNA-templated transcription (GO:0006355)	3450	34	4.95	3.10E-20	2.41E-16
	negative regulation of developmental process (GO:0051093)	919	9	4.92	6.93E-05	1.17E-02
	regulation of RNA biosynthetic process (GO:2001141)	3473	34	4.92	3.85E-20	1.99E-16
	negative regulation of nitrogen compound metabolic process (GO:0051172)	2376	23	4.86	7.22E-12	3.50E-09
	regulation of cell development (GO:0060284)	829	8	4.85	2.06E-04	2.91E-02
	positive regulation of cell differentiation (GO:0045597)	857	8	4.69	2.58E-04	3.48E-02
	regulation of RNA metabolic process (GO:0051252)	3766	34	4.53	5.31E-19	2.06E-15
	cellular response to stress (GO:0033554)	1603	14	4.39	1.46E-06	3.54E-04
	negative regulation of macromolecule metabolic process (GO:0010605)	2755	24	4.37	1.72E-11	7.87E-09
	regulation of macromolecule biosynthetic process (GO:0010556)	3961	34	4.31	2.71E-18	8.41E-15
	tissue development (GO:0009888)	1753	15	4.30	6.91E-07	1.85E-04
	positive regulation of cellular metabolic process (GO:0031325)	2976	25	4.22	1.02E-11	4.79E-09
	regulation of nucleobase-containing compound metabolic process (GO:0019219)	4051	34	4.21	5.59E-18	1.45E-14
	regulation of cellular biosynthetic process (GO:0031326)	4068	34	4.20	6.39E-18	1.42E-14
	positive regulation of developmental process (GO:0051094)	1319	11	4.19	4.01E-05	7.42E-03
	regulation of biosynthetic process (GO:0009889)	4177	34	4.09	1.50E-17	2.58E-14
	negative regulation of metabolic process (GO:0009892)	2985	24	4.04	9.49E-11	3.78E-08
	positive regulation of nitrogen compound metabolic process (GO:0051173)	3121	25	4.02	2.94E-11	1.27E-08
	negative regulation of multicellular organismal process (GO:0051241)	1125	9	4.02	3.15E-04	4.08E-02
	animal organ development (GO:0048513)	2925	23	3.95	5.00E-10	1.89E-07
	positive regulation of macromolecule metabolic process (GO:0010604)	3514	27	3.86	5.69E-12	2.85E-09
	regulation of developmental process (GO:0050793)	2462	18	3.67	3.36E-07	9.66E-05
	regulation of cell population proliferation (GO:0042127)	1674	12	3.60	7.18E-05	1.20E-02
	anatomical structure morphogenesis (GO:0009653)	2244	16	3.58	2.87E-06	6.76E-04
	positive regulation of metabolic process (GO:0009893)	3825	27	3.54	4.36E-11	1.78E-08
	regulation of gene expression (GO:0010468)	4888	34	3.49	2.28E-15	2.08E-12
	regulation of cellular metabolic process (GO:0031323)	5482	35	3.21	6.18E-15	5.05E-12
	multicellular organism development (GO:0007275)	3966	25	3.17	5.41E-09	1.95E-06
	regulation of nitrogen compound metabolic process (GO:0051171)	5646	35	3.11	1.62E-14	1.15E-11
	negative regulation of cellular process (GO:0048523)	4705	29	3.10	1.08E-10	4.18E-08
	nucleic acid metabolic process (GO:0090304)	2281	14	3.08	8.14E-05	1.33E-02
	cell differentiation (GO:0030154)	3590	22	3.08	1.65E-07	5.04E-05
	cellular developmental process (GO:0048869)	3614	22	3.06	1.87E-07	5.57E-05
	regulation of multicellular organismal process (GO:0051239)	2983	18	3.03	5.64E-06	1.23E-03
	regulation of primary metabolic process (GO:0080090)	5825	35	3.02	4.50E-14	3.04E-11
	cell development (GO:0048468)	2185	13	2.99	2.19E-04	3.07E-02
	system development (GO:0048731)	3553	21	2.97	7.34E-07	1.93E-04
	negative regulation of biological process (GO:0048519)	5320	31	2.93	4.03E-11	1.69E-08
	regulation of macromolecule metabolic process (GO:0060255)	6188	35	2.84	3.21E-13	1.85E-10
	anatomical structure development (GO:0048856)	5201	28	2.70	9.10E-09	3.14E-06
	nucleobase-containing compound metabolic process (GO:0006139)	2796	15	2.69	1.91E-04	2.77E-02
	positive regulation of cellular process (GO:0048522)	5511	29	2/64	5.75E-09	2.03E-06
	developmental process (GO:0032502)	5702	30	2.64	2.01E-09	7.44E-07
	response to stress (GO:0006950)	3424	18	2.64	3.91E-05	7.31E-03
	regulation of metabolic process (GO:0019222)	6719	35	2.62	4.58E-12	2.37E-09
	heterocycle metabolic process (GO:0046483)	2972	15	2.53	3.76E-04	4.75E-02
	positive regulation of biological process (GO:0048518)	6219	30	2.42	1.87E-08	6.17E-06
	multicellular organismal process (GO:0032501)	6713	29	2.17	7.63E-07	1.94E-04
	regulation of cellular process (GO:0050794)	11039	36	1.64	4.94E-06	1.10E-03
	regulation of biological process (GO:0050789)	11806	37	1.57	8.55E-06	1.82E-03
	biological regulation (GO:0065007)	12228	38	1.56	3.16E-06	7.32E-04
GO molecular function complete	nucleosomal DNA binding (GO:0031492)	40	3	37.66	8.51E-05	1.72E-02
	core promoter sequence-specific DNA binding (GO:0001046)	42	3	35.87	9.76E-05	1.90E-02
	E-box binding (GO:0070888)	59	4	34.05	7.35E-06	1.62E-03
	DNA-binding transcription repressor activity, RNA polymerase II-specific (GO:0001227)	331	13	19.72	7.11E-14	2.00E-11
	DNA-binding transcription repressor activity (GO:0001217)	337	13	19.37	8.88E-14	2.36E-11
	chromatin DNA binding (GO:0031490)	119	4	16.88	1.03E-04	1.92E-02
	DNA-binding transcription activator activity, RNA polymerase II-specific (GO:0001228)	477	16	16.84	5.29E-16	1.67E-13
	DNA-binding transcription activator activity (GO:0001216)	481	16	16.70	6.00E-16	1.79E-13
	RNA polymerase II cis-regulatory region sequence-specific DNA binding (GO:0000978)	1194	28	11.78	2.66E-25	6.74E-22
	cis-regulatory region sequence-specific DNA binding (GO:0000987)	1216	28	11.56	4.35E-25	7.34E-22
	RNA polymerase II transcription regulatory region sequence-specific DNA binding (GO:0000977)	1408	29	10.34	7.45E-25	9.42E-22
	chromatin binding (GO:0003682)	600	12	10.04	1.50E-09	3.80E-07
	DNA-binding transcription factor activity, RNA polymerase II-specific (GO:0000981)	1374	27	9.87	3.19E-22	1.34E-19
	DNA-binding transcription factor activity (GO:0003700)	1426	28	9.86	3.13E-23	1.58E-20
	transcription cis-regulatory region binding (GO:0000976)	1506	29	9.67	4.85E-24	4.08E-21
	transcription regulatory region nucleic acid binding (GO:0001067)	1508	29	9.66	5.03E-24	3.63E-21
	sequence-specific double-stranded DNA binding (GO:1990837)	1570	29	9.28	1.54E-23	8.66E-21
	sequence-specific DNA binding (GO:0043565)	1686	30	8.94	4.02E-24	4.07E-21
	double-stranded DNA binding (GO:0003690)	1666	29	8.74	8.00E-23	3.68E-20
	DNA-binding transcription factor binding (GO:0140297)	487	8	8.25	4.94E-06	1.14E-03
	transcription regulator activity (GO:0140110)	1932	31	8.06	7.47E-24	4.72E-21
	transcription factor binding (GO:0008134)	610	9	7.41	2.76E-06	6.65E-04
	DNA binding (GO:0003677)	2525	35	6.96	3.27E-26	1.65E-22
	nucleic acid binding (GO:0003676)	4023	35	4.37	2.17E-19	8.44E-17
	protein-containing complex binding (GO:0044877)	1782	13	3.66	2.70E-05	5.70E-03
	heterocyclic compound binding (GO:1901363)	5998	39	3.27	5.92E-19	2.14E-16
	organic cyclic compound binding (GO:0097159)	6069	39	3.23	9.27E-19	3.13E-16
	binding (GO:0005488)	16616	41	1.24	2.28E-04	4.12E-02
GO cellular component complete	SWI/SNF superfamily-type complex (GO:0070603)	94	4	21.37	4.24E-05	4.20E-03
	RNA polymerase II transcription regulator complex (GO:0090575)	253	9	17.86	1.84E-09	2.60E-07
	nuclear matrix (GO:0016363)	127	4	15.82	1.31E-04	1.13E-02
	transcription regulator complex (GO:0005667)	515	14	13.65	8.37E-13	4.14E-10
	ATPase complex (GO:1904949)	149	4	13.48	2.38E-04	1.81E-02
	nuclear periphery (GO:0034399)	150	4	13.39	2.44E-04	1.79E-02
	chromatin (GO:0000785)	1315	28	10.69	3.56E-24	7.06E-21
	protein-DNA complex (GO:0032993)	1378	28	10.20	1.25E-23	1.24E-20
	chromosome (GO:0005694)	1900	28	7.40	6.59E-20	4.35E-17
	nuclear protein-containing complex (GO:0140513)	1234	14	5.70	6.15E-08	7.62E-06
	nucleoplasm (GO:0005654)	4140	29	5.52	3.98E-12	1.58E-09
	nuclear lumen (GO:0031981)	4506	29	5.23	3.56E-11	8.82E-09
	intracellular non-membrane-bounded organelle (GO:0043232)	5296	31	2.94	3.56E-11	1.01E-08
	non-membrane-bounded organelle (GO:0043228)	5297	31	2.94	3.57E-11	7.87E-09
	organelle lumen (GO:0043233)	5631	31	2.76	1.92E-10	3.80E-08
	intracellular organelle lumen (GO:0070013)	5631	31	2.76	1.92E-10	3.45E-08
	membrane-enclosed lumen (GO:0031974)	5631	31	2.76	1.92E-10	3.16E-08
	protein-containing complex (GO:0032991)	6388	32	2.52	7.99E-10	1.22E-07
	nucleus (GO:0005634)	7685	36	2.35	3.22E-11	1.06E-08
	intracellular membrane-bounded organelle (GO:0043231)	12167	40	1.65	1.81E-08	2.38E-06
	membrane-bounded organelle (GO:0043227)	13240	40	1.52	5.38E-07	6.27E-05
	intracellular organelle (GO:0043229)	13297	40	1.51	5.60E-07	6.16E-05
	organelle (GO:0043226)	14098	40	1.42	5.03E-06	5.24E-04
	intracellular anatomical structure (GO:0005622)	14954	40	1.34	5.97E-05	5.64E-03
	membrane (GO:0016020)	9895	8	0.41	2.29E-04	1.81E-02
	plasma membrane (GO:0005886)	5903	2	0.17	2.06E-04	1.70E-02
	cell periphery (GO:0071944)	6388	2	0.16	6.41E-05	5.77E-03
PANTHER GO-Slim Molecular Function	RNA polymerase II cis-regulatory region sequence-specific DNA binding (GO:0000978)	798	22	13.84	1.39E-20	8.44E-19
	cis-regulatory region sequence-specific DNA binding (GO:0000987)	810	22	13.64	1.90E-20	1.04E-18
	chromatin binding (GO:0003682)	169	4	11.89	3.80E-04	1.09E-02
	RNA polymerase II transcription regulatory region sequence-specific DNA binding (GO:0000977)	1059	25	11.85	3.63E-22	9.90E-20
	DNA-binding transcription factor activity, RNA polymerase II-specific (GO:0000981)	984	23	11.74	4.69E-20	2.13E-18
	DNA-binding transcription factor activity (GO:0003700)	1054	24	11.43	8.66E-21	5.91E-19
	transcription cis-regulatory region binding (GO:0000976)	1099	25	11.42	8.78E-22	1.60E-19
	transcription regulatory region nucleic acid binding (GO:0001067)	1099	25	11.42	8.78E-22	1.20E-19
	sequence-specific double-stranded DNA binding (GO:1990837)	1117	25	11.24	1.29E-21	1.41E-19
	sequence-specific DNA binding (GO:0043565)	1148	25	10.94	2.48E-21	2.26E-19
	double-stranded DNA binding (GO:0003690)	1164	25	10.79	3.45E-21	2.69E-19
	DNA binding (GO:0003677)	1361	27	9.96	2.49E-22	1.36E-19
	transcription regulator activity (GO:0140110)	1265	25	9.92	2.50E-20	1.24E-18
	nucleic acid binding (GO:0003676)	1974	27	6.87	3.40E-18	1.43E-16
	heterocyclic compound binding (GO:1901363)	2375	28	5.92	2.37E-17	9.24E-16
	organic cyclic compound binding (GO:0097159)	2412	28	5.83	3.55E-17	1.29E-15
	binding (GO:0005488)	5893	30	2.56	4.71E-09	1.61E-07
	molecular_function (GO:0003674)	9609	34	1.78	2.30E-06	7.39E-05
	Unclassified (UNCLASSIFIED)	10980	7	0.32	2.30E-06	6.98E-05
PANTHER GO-Slim Biological Process	regulation of transcription by RNA polymerase II (GO:0006357)	1383	25	9.08	2.07E-19	3.28E-17
	transcription by RNA polymerase II (GO:0006366)	1438	25	8.73	5.20E-19	7.22E-17
	regulation of transcription, DNA-templated (GO:0006355)	1713	28	8.21	4.20E-21	9.32E-18
	regulation of nucleic acid-templated transcription (GO:1903506)	1713	28	8.21	4.20E-21	4.66E-18
	regulation of RNA biosynthetic process (GO:2001141)	1713	28	8.21	4.20E-21	3.11E-18
	nucleic acid-templated transcription (GO:0097659)	1790	28	7.86	1.35E-20	7.51E-18
	transcription, DNA-templated (GO:0006351)	1790	28	7.86	1.35E-20	6.01E-18
	RNA biosynthetic process (GO:0032774)	1798	28	7.82	1.52E-20	5.64E-18
	regulation of cellular macromolecule biosynthetic process (GO:2000112)	1849	28	7.60	3.20E-20	1.02E-17
	regulation of macromolecule biosynthetic process (GO:0010556)	1853	28	7.59	3.39E-20	9.41E-18
	regulation of RNA metabolic process (GO:0051252)	1853	28	7.59	3.39E-20	8.37E-18
	regulation of cellular biosynthetic process (GO:0031326)	1875	28	7.50	4.64E-20	1.03E-17
	regulation of biosynthetic process (GO:0009889)	1881	28	7.48	5.05E-20	1.02E-17
	regulation of nucleobase-containing compound metabolic process (GO:0019219)	1911	28	7.36	7.68E-20	1.42E-17
	nucleobase-containing compound biosynthetic process (GO:0034654)	2026	28	6.94	3.61E-19	5.34E-17
	heterocycle biosynthetic process (GO:0018130)	2057	28	6.84	5.39E-19	7.04E-17
	aromatic compound biosynthetic process (GO:0019438)	2057	28	6.84	5.39E-19	6.65E-17
	organic cyclic compound biosynthetic process (GO:1901362)	2086	28	6.74	7.81E-19	9.12E-17
	regulation of gene expression (GO:0010468)	2106	28	6.68	1.00E-18	1.01E-16
	cellular macromolecule biosynthetic process (GO:0034645)	2326	29	6.26	7.87E-19	8.74E-17
	macromolecule biosynthetic process (GO:0009059)	2332	29	6.24	8.45E-19	8.93E-17
	cellular nitrogen compound biosynthetic process (GO:0044271)	2352	29	6.19	1.07E-18	1.03E-16
	RNA metabolic process (GO:0016070)	2410	29	6.04	2.08E-18	1.84E-16
	regulation of nitrogen compound metabolic process (GO:0051171)	2359	28	5.96	1.99E-17	1.47E-15
	regulation of primary metabolic process (GO:0080090)	2384	28	5.90	2.62E-17	1.87E-15
	nucleic acid metabolic process (GO:0090304)	2686	31	5.80	1.28E-19	2.18E-17
	regulation of cellular metabolic process (GO:0031323)	2470	28	5.69	6.62E-17	4.45E-15
	regulation of macromolecule metabolic process (GO:0060255)	2533	28	5.55	1.28E-16	7.88E-15
	cellular biosynthetic process (GO:0044249)	2731	29	5.33	6.22E-17	4.31E-15
	nucleobase-containing compound metabolic process (GO:0006139)	2928	31	5.32	1.60E-18	1.48E-16
	regulation of metabolic process (GO:0019222)	2659	28	5.29	4.52E-16	2.64E-14
	organic substance biosynthetic process (GO:1901576)	2773	29	5.25	9.40E-17	6.14E-15
	biosynthetic process (GO:0009058)	2778	29	5.24	9.87E-17	6.26E-15
	heterocycle metabolic process (GO:0046483)	2978	31	5.23	2.62E-18	2.16E-16
	cellular aromatic compound metabolic process (GO:0006725)	2989	31	5.21	2.92E-18	2.32E-16
	organic cyclic compound metabolic process (GO:1901360)	3041	31	5.12	4.83E-18	3.70E-16
	gene expression (GO:0010467)	2894	29	5.03	2.98E-16	1.79E-14
	cellular nitrogen compound metabolic process (GO:0034641)	3265	32	4.92	2.26E-18	1.93E-16
	cellular macromolecule metabolic process (GO:0044260)	3864	31	4.03	4.94E-15	2.81E-13
	macromolecule metabolic process (GO:0043170)	4815	31	3.23	2.52E-12	1.36E-10
	nitrogen compound metabolic process (GO:0006807)	5018	32	3.20	7.97E-13	4.42E-11
	cellular metabolic process (GO:0044237)	5332	32	3.01	4.64E-12	2.45E-10
	primary metabolic process (GO:0044238)	5251	31	2.96	2.81E-11	1.45E-09
	regulation of cellular process (GO:0050794)	4940	29	2.95	3.72E-10	1.79E-08
	organic substance metabolic process (GO:0071704)	5685	32	2.83	2.93E-11	1.48E-09
	regulation of biological process (GO:0050789)	5162	29	2.82	1.13E-09	5.32E-08
	metabolic process (GO:0008152)	5907	32	2.72	8.75E-11	4.31E-09
	biological regulation (GO:0065007)	5616	29	2.59	9.17E-09	4.24E-07
	cellular process (GO:0009987)	10019	33	1.65	5.32E-05	2.41E-03
	biological_process (GO:0008150)	10991	33	1.51	4.39E-04	1.95E-02
	Unclassified (UNCLASSIFIED)	9598	8	0.42	4.39E-04	1.91E-02
PANTHER GO-Slim Cellular Component	transcription regulator complex (GO:0005667)	203	5	12.37	5.54E-05	1.42E-02
	nucleus (GO:0005634)	3113	19	3.06	2.19E-06	1.12E-03
	intracellular membrane-bounded organelle (GO:0043231)	5133	21	2.05	3.78E-04	4.83E-02
	cell periphery (GO:0071944)	4027	0	< 0.01	2.25E-04	3.83E-02
	plasma membrane (GO:0005886)	3800	0	< 0.01	3.84E-04	3.93E-02
PANTHER Protein Class	basic leucine zipper transcription factor (PC00056)	44	3	34.24	1.11E-04	3.11E-03
	basic helix-loop-helix transcription factor (PC00055)	93	4	21.60	4.07E-05	1.33E-03
	helix-turn-helix transcription factor (PC00116)	292	6	10.32	2.54E-05	9.95E-04
	homeodomain transcription factor (PC00119)	203	4	9.89	7.46E-04	1.83E-02
	DNA-binding transcription factor (PC00218)	1410	23	8.19	1.16E-16	2.27E-14
	gene-specific transcriptional regulator (PC00264)	1516	23	7.62	5.51E-16	5.40E-14
	C2H2 zinc finger transcription factor (PC00248)	634	9	7.13	3.77E-06	1.85E-04
	zinc finger transcription factor (PC00244)	722	10	6.96	1.23E-06	8.04E-05
Reactome pathways	TFAP2 (AP-2) family regulates transcription of cell cycle factors (R-HSA-8866911)	5	2	> 100	8.04E-05	1.54E-02
	STAT3 nuclear events downstream of ALK signaling (R-HSA-9701898)	10	3	> 100	2.06E-06	6.40E-04
	Activation of the TFAP2 (AP-2) family of transcription factors (R-HSA-8866907)	12	2	83.70	3.45E-04	3.59E-02
	Signaling by ALK (R-HSA-201556)	25	4	80.35	3.08E-07	1.92E-04
	TFAP2 (AP-2) family regulates transcription of growth factors and their receptors (R-HSA-8866910)	13	2	77.26	3.98E-04	3.97E-02
	Transcriptional regulation by the AP-2 (TFAP2) family of transcription factors (R-HSA-8864260)	36	4	55.80	1.16E-06	4.15E-04
	FOXO-mediated transcription of oxidative stress, metabolic and neuronal genes (R-HSA-9615017)	30	3	50.22	3.81E-05	8.64E-03
	SUMOylation of transcription cofactors (R-HSA-3899300)	42	3	35.87	9.76E-05	1.74E-02
	NOTCH1 Intracellular Domain Regulates Transcription (R-HSA-2122947)	46	3	32.75	1.26E-04	1.96E-02
	FOXO-mediated transcription (R-HSA-9614085)	65	4	30.90	1.06E-05	2.64E-03
	Constitutive Signaling by NOTCH1 PEST Domain Mutants (R-HSA-2644606)	57	3	26.43	2.30E-04	3.38E-02
	Signaling by NOTCH1 in Cancer (R-HSA-2644603)	57	3	26.43	2.30E-04	3.19E-02
	Signaling by NOTCH1 PEST Domain Mutants in Cancer (R-HSA-2644602)	57	3	26.43	2.30E-04	3.02E-02
	Constitutive Signaling by NOTCH1 HD+PEST Domain Mutants (R-HSA-2894862)	57	3	26.43	2.30E-04	2.87E-02
	Signaling by NOTCH1 HD+PEST Domain Mutants in Cancer (R-HSA-2894858)	57	3	26.43	2.30E-04	2.74E-02
	Transcriptional regulation of granulopoiesis (R-HSA-9616222)	58	3	25.97	2.42E-04	2.74E-02
	Signaling by NOTCH1 (R-HSA-1980143)	72	3	20.92	4.45E-04	4.27E-02
	SUMO E3 ligases SUMOylate target proteins (R-HSA-3108232)	157	6	19.19	7.93E-07	3.96E-04
	SUMOylation (R-HSA-2990846)	163	6	18.48	9.80E-07	4.07E-04
	Estrogen-dependent gene expression (R-HSA-9018519)	118	4	17.02	9.95E-05	1.65E-02
	Regulation of TP53 Activity (R-HSA-5633007)	159	4	12.63	3.03E-04	3.28E-02
	Transcriptional regulation by RUNX1 (R-HSA-8878171)	204	5	12.31	5.67E-05	1.18E-02
	Generic Transcription Pathway (R-HSA-212436)	1197	16	6.71	4.71E-10	1.18E-06
	RNA Polymerase II Transcription (R-HSA-73857)	1319	16	6.09	1.90E-09	2.37E-06
	Gene expression (Transcription) (R-HSA-74160)	1454	16	5.53	7.61E-09	6.32E-06
	Developmental Biology (R-HSA-1266738)	1090	11	5.07	6.84E-06	1.90E-03
