# Supplementary material for: Sex-Hormone-Binding Globulin Gene Polymorphisms and Breast Cancer Risk in Caucasian Women of Russia
Source: Int J Mol Sci. 2024 Feb 11;25(4):2182. doi: 10.3390/ijms25042182 (PMC10888713; doi:10.3390/ijms25042182)
Supplement: Supplementary file 1 [file ijms-25-02182-s001.zip › =Suppl table 6.xlsx]

## Sheet: Лист1
Supplementary table 6 Associations of BC-associated rs10454142 and strongly linked (r2>0.80) SNPs with the level of methylation of genome regions (mQTL) in various organs and tissues
(according to QTLbase (http://www.mulinlab.org/qtlbase/index.html)
Chr	Lead SNP	Position lead SNP(hg38)	Proxy SNP	Position proxy SNP (hg38)	Distance (bp) betweenproxy and lead SNP	r2 between lead and proxy	D’ between lead and proxy	Trait	Effective_Allele	tissue	Tissue_State	Effect Size (beta)	P-Value	FDR
2	rs10454142	48419260	rs17855177	48375113	-44147	0.81	0.99	cg07289618 (chr2:48800297)	T	Blood	normal	0.250442547874175	0.0000000000116	0.0000109
								cg06092244 (chr2:48796151)	T	Blood	normal	0.411874	2.36E-20	0.0000000000000831
								cg06092244 (chr2:48796151)	T	Blood	normal	0.425831015483287	1.38E-21	0.00000000000000369
								cg14965639 (chr2:48795994)	T	Blood	normal	0.260470124684724	0.000000000000191	0.000000211
								cg14965639 (chr2:48795994)	T	Blood	normal	0.264714752555898	0.0000000000000303	0.0000000417
								cg14965639 (chr2:48795994)	T	Blood	normal	0.307556755530776	7.73E-18	0.0000000000221
								cg14965639 (chr2:48795994)	T	Blood	normal	0.365091166346004	6.44E-22	0.00000000000000207
								cg14965639 (chr2:48795994)	T	Blood	null	0.0299724913829585	1.62E-118	NA
								cg14965639 (chr2:48795994)	T	Blood-Monocytes CD14+	normal	0.6954	0.0000000000278	0.000000000892
								cg12300939 (chr2:48844195)	T	Blood-T cell CD4+ naive	normal	-0.4786	0.000199	0.0129
								cg01450842 (chr2:48796213)	T	Blood	normal	0.242651517117526	0.0000000616	0.032
								cg01450842 (chr2:48796213)	T	Blood	normal	0.288739	0.000000000402	0.000429
								cg14698961 (chr2:48667887)	T	Blood-Monocytes CD14+	normal	0.3972	0.000268	0.00165
								cg00032884 (chr2:48540671)	T	Liver	Liver hepatocellular carcinoma	0.39	0.00000000572	NA
								cg15846641 (chr2:48541264)	T	Liver	Liver hepatocellular carcinoma	0.57	0.000000000000236	NA
								cg11433659 (chr2:48677627)	T	Blood-Monocytes CD14+	normal	-0.3059	0.00483	0.2
								cg02905881 (chr2:48009730)	T	Blood	null	-0.0519052	0.00000000885	NA
								cg15577373 (chr2:48642414)	T	Blood	null	-0.00945020106689742	1.83E-71	NA
2	rs10454142	48419260	rs78597273	48380665	-38595	0.81	0.99	cg07289618 (chr2:48800297)	A	Blood	normal	0.254178	0.00000000000547	0.00000532
								cg06092244 (chr2:48796151)	A	Blood	normal	0.415415	1.33E-20	0.0000000000000478
								cg06092244 (chr2:48796151)	A	Blood	normal	0.426715	1.08E-21	0.00000000000000289
								cg14965639 (chr2:48795994)	A	Blood	normal	0.263358	0.0000000000000982	0.000000111
								cg14965639 (chr2:48795994)	A	Blood	normal	0.267786	0.0000000000000171	0.0000000241
								cg14965639 (chr2:48795994)	A	Blood	normal	0.311456	0.0000000000000000027	0.00000000000795
								cg14965639 (chr2:48795994)	A	Blood	normal	0.365571	6.95E-22	0.00000000000000223
								cg14965639 (chr2:48795994)	A	Blood	null	0.030043	1.2E-118	NA
								cg14965639 (chr2:48795994)	A	Blood-Monocytes CD14+	normal	0.6954	0.0000000000278	0.000000000892
								cg14672293 (chr2:48542674)	A	Stomach	Stomach adenocarcinoma	0.38	0.0000000102	NA
								cg12300939 (chr2:48844195)	A	Blood-T cell CD4+ naive	normal	-0.4786	0.000199	0.0129
								cg01450842 (chr2:48796213)	A	Blood	normal	0.243231	0.0000000563	0.0295
								cg01450842 (chr2:48796213)	A	Blood	normal	0.289043	0.000000000423	0.000451
								cg14698961 (chr2:48667887)	A	Blood-Monocytes CD14+	normal	0.3972	0.000268	0.00165
								cg15846641 (chr2:48541264)	A	Liver	Liver hepatocellular carcinoma	0.57	0.000000000000534	NA
								cg11433659 (chr2:48677627)	A	Blood-Monocytes CD14+	normal	-0.3059	0.00483	0.2
								cg02905881 (chr2:48009730)	A	Blood	null	-0.05329	0.00000000605	NA
								cg15577373 (chr2:48642414)	A	Blood	null	-0.00955	3.06E-72	NA
2	rs10454142	48419260	rs11689645	48381420	-37840	0.81	0.99	cg07289618 (chr2:48800297)	C	Blood	normal	0.251812588381015	0.00000000000967	0.0000091
								cg06092244 (chr2:48796151)	C	Blood	normal	0.416814	1.02E-20	0.0000000000000369
								cg06092244 (chr2:48796151)	C	Blood	normal	0.425025302073288	1.96E-21	0.00000000000000519
								cg14965639 (chr2:48795994)	C	Blood	normal	0.262961828227484	0.000000000000122	0.000000137
								cg14965639 (chr2:48795994)	C	Blood	normal	0.273792760744234	0.00000000000000432	0.00000000662
								cg14965639 (chr2:48795994)	C	Blood	normal	0.309529898471875	5.33E-18	0.0000000000154
								cg14965639 (chr2:48795994)	C	Blood	normal	0.368641322388387	3.17E-22	0.00000000000000105
								cg14965639 (chr2:48795994)	C	Blood	null	0.0300107487180316	2.18E-118	NA
								cg14965639 (chr2:48795994)	C	Blood-Monocytes CD14+	normal	0.6954	0.0000000000278	0.000000000892
								cg14672293 (chr2:48542674)	C	Stomach	Stomach adenocarcinoma	0.38	0.0000000137	NA
								cg12300939 (chr2:48844195)	C	Blood-T cell CD4+ naive	normal	-0.4786	0.000199	0.0129
								cg01450842 (chr2:48796213)	C	Blood	normal	0.24321377853859	0.0000000604	0.0314
								cg01450842 (chr2:48796213)	C	Blood	normal	0.288681	0.000000000455	0.000483
								cg14698961 (chr2:48667887)	C	Blood-Monocytes CD14+	normal	0.3972	0.000268	0.00165
								cg00032884 (chr2:48540671)	C	Liver	Liver hepatocellular carcinoma	0.38	0.0000000119	NA
								cg15846641 (chr2:48541264)	C	Liver	Liver hepatocellular carcinoma	0.56	0.00000000000101	NA
								cg11433659 (chr2:48677627)	C	Blood-Monocytes CD14+	normal	-0.3059	0.00483	0.2
								cg02905881 (chr2:48009730)	C	Blood	null	-0.0536019	0.00000000487	NA
								cg15577373 (chr2:48642414)	C	Blood	null	-0.0094411709415871	2.4E-70	NA
2	rs10454142	48419260	rs111960813	48404376	-14884	0.8	0.93	cg07289618 (chr2:48800297)	T	Blood	normal	0.260910462523109	0.0000000000194	0.0000179
								cg06092244 (chr2:48796151)	T	Blood	normal	0.428822	2.45E-21	0.00000000000000915
								cg06092244 (chr2:48796151)	T	Blood	normal	0.451133683724533	7.64E-22	0.00000000000000206
								cg14965639 (chr2:48795994)	T	Blood	normal	0.280904364474375	0.0000000000000029	0.00000000455
								cg14965639 (chr2:48795994)	T	Blood	normal	0.295805911082197	0.00000000000000178	0.00000000251
								cg14965639 (chr2:48795994)	T	Blood	normal	0.351002969709649	1.25E-20	0.0000000000000465
								cg14965639 (chr2:48795994)	T	Blood	normal	0.40921106133602	3.2E-26	1.9E-19
								cg01450842 (chr2:48796213)	T	Blood	normal	0.275106	0.00000000483	0.00448
								cg14698961 (chr2:48667887)	T	Blood	normal	0.250753	0.00000000445	0.00416
								cg15846641 (chr2:48541264)	T	Liver	Liver hepatocellular carcinoma	0.5	0.000000000241	NA
								cg15577373 (chr2:48788910)	T	Brain-Prefrontal Cortex	normal	-0.0083635792886254	0.0000555	0.000903
								cg02905881 (chr2:48009730)	T	Blood	null	-0.0558178	0.00000000412	NA
								cg15577373 (chr2:48642414)	T	Blood	null	-0.0109436776485952	1.55E-104	NA
2	rs10454142	48419260	rs56391806	48404838	-14422	0.85	0.98	cg07289618 (chr2:48800297)	T	Blood	normal	0.26091	0.0000000000194	0.0000179
								cg06092244 (chr2:48796151)	T	Blood	normal	0.428822	2.45E-21	0.00000000000000915
								cg06092244 (chr2:48796151)	T	Blood	normal	0.451134	7.64E-22	0.00000000000000206
								cg06092244 (chr2:48796151)	T	Blood	null	0.009966	3.82E-27	NA
								cg14965639 (chr2:48795994)	T	Blood	normal	0.280904	0.0000000000000029	0.00000000455
								cg14965639 (chr2:48795994)	T	Blood	normal	0.295806	0.00000000000000178	0.00000000251
								cg14965639 (chr2:48795994)	T	Blood	normal	0.351003	1.25E-20	0.0000000000000465
								cg14965639 (chr2:48795994)	T	Blood	normal	0.409211	3.2E-26	1.9E-19
								cg01450842 (chr2:48796213)	T	Blood	normal	0.275106	0.00000000483	0.00448
								cg14698961 (chr2:48667887)	T	Blood	normal	0.250753	0.00000000445	0.00416
								cg15846641 (chr2:48541264)	T	Liver	Liver hepatocellular carcinoma	0.5	0.000000000241	NA
								cg15577373 (chr2:48788910)	T	Brain-Prefrontal Cortex	normal	-0.00877	0.0000162	0.000298
								cg02905881 (chr2:48009730)	T	Blood	null	-0.05808	0.000000000283	NA
								cg15577373 (chr2:48642414)	T	Blood	null	-0.01104	1.7E-109	NA
2	rs10454142	48419260	rs55744465	48405316	-13944	0.85	0.98	cg07289618 (chr2:48800297)	T	Blood	normal	0.26091	0.0000000000194	0.0000179
								cg04934807 (chr2:47798679)	T	Blood-Monocytes CD14+	normal	0.3078	0.00647	0.236
								cg06092244 (chr2:48796151)	T	Blood	normal	0.451134	7.64E-22	0.00000000000000206
								cg06092244 (chr2:48796151)	T	Blood	normal	0.434812	6.53E-22	0.00000000000000256
								cg06092244 (chr2:48796151)	T	Blood	null	0.009982	3.36E-27	NA
								cg14965639 (chr2:48795994)	T	Blood	normal	0.295806	0.00000000000000178	0.00000000251
								cg14965639 (chr2:48795994)	T	Blood	normal	0.283754	0.00000000000000152	0.0000000025
								cg14965639 (chr2:48795994)	T	Blood	normal	0.351003	1.25E-20	0.0000000000000465
								cg14965639 (chr2:48795994)	T	Blood	normal	0.410747	2.12E-26	1.26E-19
								cg14965639 (chr2:48795994)	T	Blood-Monocytes CD14+	normal	0.7205	0.0000000000169	0.000000000641
								cg14672293 (chr2:48542674)	T	Blood-Monocytes CD14+	normal	0.3099	0.00564	0.12
								cg12300939 (chr2:48844195)	T	Blood-T cell CD4+ naive	normal	-0.4673	0.000469	0.0233
								cg01450842 (chr2:48796213)	T	Blood	normal	0.281402	0.00000000213	0.00208
								cg14698961 (chr2:48667887)	T	Blood	normal	0.247043	0.00000000767	0.00693
								cg14698961 (chr2:48667887)	T	Blood-Monocytes CD14+	normal	0.5582	0.000000399	0.00000279
								cg15846641 (chr2:48541264)	T	Liver	Liver hepatocellular carcinoma	0.5	0.000000000241	NA
								cg23898128 (chr2:47633216)	T	Blood-Monocytes CD14+	normal	0.3061	0.00619	0.408
								cg15577373 (chr2:48788910)	T	Brain-Prefrontal Cortex	normal	-0.00836	0.0000555	0.000903
								cg02905881 (chr2:48009730)	T	Blood	null	-0.05829	0.000000000242	NA
								cg15577373 (chr2:48642414)	T	Blood	null	-0.01106	9.7E-110	NA
2	rs10454142	48419260	rs201414717	48419259	1	1	1	cg07289618 (chr2:48800297)	insC	Blood	normal	0.256281	0.000000000115	0.0000961
								cg06092244 (chr2:48796151)	insC	Blood	normal	0.444564	6.5E-22	0.00000000000000255
								cg06092244 (chr2:48796151)	insC	Blood	normal	0.462582	5.15E-22	0.00000000000000143
								cg14965639 (chr2:48795994)	insC	Blood	normal	0.302773	0.00000000000000154	0.00000000218
								cg14965639 (chr2:48795994)	insC	Blood	normal	0.309815	0.0000000000000000117	0.000000000027
								cg14965639 (chr2:48795994)	insC	Blood	normal	0.348611	6.9E-20	0.000000000000235
								cg14965639 (chr2:48795994)	insC	Blood	normal	0.443273	1.67E-29	1.17E-22
								cg01450842 (chr2:48796213)	insC	Blood	normal	0.296644	0.000000000646	0.000673
								cg14698961 (chr2:48667887)	insC	Blood	normal	0.277134	0.000000000213	0.000234
2	rs10454142	48419260	rs10454142	48419260	0	1	1	cg07289618 (chr2:48800297)	C	Blood	normal	0.268933	0.00000000000646	0.00000626
								cg04934807 (chr2:47798679)	C	Blood-Monocytes CD14+	normal	0.2937	0.00924	0.236
								cg06092244 (chr2:48796151)	C	Blood	normal	0.465149	7.36E-23	0.000000000000000221
								cg06092244 (chr2:48796151)	C	Blood	normal	0.465617	4.61E-24	0.0000000000000000221
								cg06092244 (chr2:48796151)	C	Blood-Monocytes CD14+	normal	0.3273	0.00323	0.0855
								cg14965639 (chr2:48795994)	C	Blood	normal	0.307579	0.000000000000000202	0.000000000313
								cg14965639 (chr2:48795994)	C	Blood	normal	0.304689	0.0000000000000000407	0.0000000000896
								cg14965639 (chr2:48795994)	C	Blood	normal	0.361116	9.21E-22	0.00000000000000431
								cg14965639 (chr2:48795994)	C	Blood	normal	0.439104	4.42E-29	2.95E-22
								cg14965639 (chr2:48795994)	C	Blood-Monocytes CD14+	normal	0.7272	0.00000000000914	0.00000000038
								cg14672293 (chr2:48542674)	C	Blood-Monocytes CD14+	normal	0.3685	0.000921	0.0393
								cg12300939 (chr2:48844195)	C	Blood-T cell CD4+ naive	normal	-0.4082	0.0019	0.0533
								cg01450842 (chr2:48796213)	C	Blood	normal	0.301705	0.000000000312	0.000339
								cg14698961 (chr2:48667887)	C	Blood	normal	0.261906	0.00000000198	0.00194
								cg14698961 (chr2:48667887)	C	Blood-Monocytes CD14+	normal	0.4854	0.0000117	0.0000795
								cg15846641 (chr2:48541264)	C	Liver	Liver hepatocellular carcinoma	0.46	0.00000000431	NA
								cg15577373 (chr2:48788910)	C	Brain-Prefrontal Cortex	normal	-0.00858	0.000333	0.00439
								cg02905881 (chr2:48009730)	C	Blood	null	-0.05919	0.000000000134	NA
								cg15577373 (chr2:48642414)	C	Blood	null	-0.01056	1.58E-71	NA
								cg15577373 (chr2:48642414)	C	Brain-Prefrontal Cortex	normal	NA	0.000000000000000032	NA
2	rs10454142	48419260	rs10454143	48419261	1	1	1	cg07289618 (chr2:48800297)	T	Blood	normal	0.268265	0.0000000000132	0.0000123
								cg04934807 (chr2:47798679)	T	Blood-Monocytes CD14+	normal	0.2937	0.00924	0.236
								cg06092244 (chr2:48796151)	T	Blood	normal	0.47422	3.43E-23	0.000000000000000106
								cg06092244 (chr2:48796151)	T	Blood	normal	0.461607	2.06E-23	0.0000000000000000888
								cg06092244 (chr2:48796151)	T	Blood-Monocytes CD14+	normal	0.3273	0.00323	0.0855
								cg14965639 (chr2:48795994)	T	Blood	normal	0.303971	0.00000000000000107	0.00000000154
								cg14965639 (chr2:48795994)	T	Blood	normal	0.319325	1.37E-18	0.0000000000033
								cg14965639 (chr2:48795994)	T	Blood	normal	0.355193	1.06E-20	0.0000000000000404
								cg14965639 (chr2:48795994)	T	Blood	normal	0.45147	2.01E-30	1.47E-23
								cg14965639 (chr2:48795994)	T	Blood-Monocytes CD14+	normal	0.7272	0.00000000000914	0.00000000038
								cg14672293 (chr2:48542674)	T	Blood-Monocytes CD14+	normal	0.3685	0.000921	0.0393
								cg12300939 (chr2:48844195)	T	Blood-T cell CD4+ naive	normal	-0.4082	0.0019	0.0533
								cg01450842 (chr2:48796213)	T	Blood	normal	0.258265	0.000000081	0.0406
								cg01450842 (chr2:48796213)	T	Blood	normal	0.29204	0.00000000141	0.00141
								cg14698961 (chr2:48667887)	T	Blood	normal	0.294097	0.0000000000178	0.0000217
								cg14698961 (chr2:48667887)	T	Blood-Monocytes CD14+	normal	0.4854	0.0000117	0.0000795
								cg15846641 (chr2:48541264)	T	Liver	Liver hepatocellular carcinoma	0.45	0.00000000615	NA
								cg15577373 (chr2:48788910)	T	Brain-Prefrontal Cortex	normal	-0.00858	0.000333	0.00439
								cg02905881 (chr2:48009730)	T	Blood	null	-0.06081	0.0000000000461	NA
								cg15577373 (chr2:48642414)	T	Blood	null	-0.01059	8.93E-71	NA
								cg15577373 (chr2:48642414)	T	Brain-Prefrontal Cortex	normal	NA	0.000000000000000032	NA
2	rs10454142	48419260	rs13399936	48426987	7727	0.87	0.96	cg07289618 (chr2:48800297)	G	Blood	normal	0.291146	0.0000000000000834	0.0000000954
								cg06092244 (chr2:48796151)	G	Blood	normal	0.483593	1.57E-25	9.48E-19
								cg06092244 (chr2:48796151)	G	Blood	normal	0.500532	1.57E-26	6.9E-20
								cg06092244 (chr2:48796151)	G	Blood-Monocytes CD14+	normal	0.3636	0.00143	0.052
								cg14965639 (chr2:48795994)	G	Blood	normal	0.31967	0.0000000000000000104	0.0000000000185
								cg14965639 (chr2:48795994)	G	Blood	normal	0.318326	2.31E-18	0.00000000000552
								cg14965639 (chr2:48795994)	G	Blood	normal	0.367165	1.42E-22	0.000000000000000742
								cg14965639 (chr2:48795994)	G	Blood	normal	0.442719	3.39E-29	2.35E-22
								cg14965639 (chr2:48795994)	G	Blood-Monocytes CD14+	normal	0.8039	0.000000000000126	0.00000000000619
								cg14672293 (chr2:48542674)	G	Blood-Monocytes CD14+	normal	0.3822	0.000825	0.0359
								cg12300939 (chr2:48844195)	G	Blood-T cell CD4+ naive	normal	-0.425	0.00148	0.0434
								cg01450842 (chr2:48796213)	G	Blood	normal	0.266348	0.0000000202	0.0118
								cg01450842 (chr2:48796213)	G	Blood	normal	0.299547	0.000000000589	0.000619
								cg14698961 (chr2:48667887)	G	Blood	normal	0.294319	0.0000000000201	0.0000242
								cg14698961 (chr2:48667887)	G	Blood-Monocytes CD14+	normal	0.4965	0.0000129	0.0000878
								cg15846641 (chr2:48541264)	G	Liver	Liver hepatocellular carcinoma	0.46	0.00000000354	NA
								cg15577373 (chr2:48642414)	G	Blood	null	-0.01009	6.05E-68	NA
2	rs10454142	48419260	rs4638844	48427445	8185	0.81	0.94	cg07289618 (chr2:48800297)	A	Blood	normal	0.275009	0.00000000000189	0.0000019
								cg06092244 (chr2:48796151)	A	Blood	normal	0.251393	0.0000000865	0.0589
								cg06092244 (chr2:48796151)	A	Blood	normal	0.477763	3.38E-24	0.0000000000000000116
								cg06092244 (chr2:48796151)	A	Blood	normal	0.468629	2.76E-24	0.0000000000000000135
								cg14965639 (chr2:48795994)	A	Blood	normal	0.291505	0.0000000000000068	0.00000000887
								cg14965639 (chr2:48795994)	A	Blood	normal	0.309435	0.0000000000000000109	0.0000000000253
								cg14965639 (chr2:48795994)	A	Blood	normal	0.351087	1.05E-20	0.00000000000004
								cg14965639 (chr2:48795994)	A	Blood	normal	0.43292	3.34E-28	2.1E-21
								cg01450842 (chr2:48796213)	A	Blood	normal	0.254203	0.000000086	0.0429
								cg01450842 (chr2:48796213)	A	Blood	normal	0.294178	0.000000000935	0.000953
								cg14698961 (chr2:48667887)	A	Blood	normal	0.283168	0.0000000000873	0.000099
								cg15846641 (chr2:48541264)	A	Liver	Liver hepatocellular carcinoma	0.48	0.000000000787	NA
								cg15577373 (chr2:48788910)	A	Brain-Prefrontal Cortex	normal	-0.00753	0.00075	0.00888
								cg15577373 (chr2:48642414)	A	Blood	null	-0.00977	5.73E-63	NA
