# Supplementary material for: Sex-Hormone-Binding Globulin Gene Polymorphisms and Breast Cancer Risk in Caucasian Women of Russia
Source: Int J Mol Sci. 2024 Feb 11;25(4):2182. doi: 10.3390/ijms25042182 (PMC10888713; doi:10.3390/ijms25042182)
Supplement: Supplementary file 1 [file ijms-25-02182-s001.zip › =Suppl table 8.xlsx]

## Sheet: Лист1
Supplementary Table 8 Gene set enrichment analysis of biological pathways correlated with 21 transcription factors (these transcription factors are linked with 8 BC-associated loci )
(Gene Ontology Portal tools, http://geneontology.org).
Database	Gene set	Original # genes in gene set	# genes in gene set analyzed by Gene Ontology	Fold Enrichment	raw P-value	FDR
GO biological process complete	transdifferentiation (GO:0060290)	6	2	> 100	2.25E-05	6.02E-03
	endothelial cell activation (GO:0042118)	10	2	> 100	5.29E-05	1.21E-02
	adrenal gland development (GO:0030325)	28	3	> 100	2.94E-06	9.31E-04
	negative regulation of cardiac muscle hypertrophy (GO:0010614)	28	3	> 100	2.94E-06	9.13E-04
	negative regulation of muscle hypertrophy (GO:0014741)	30	3	> 100	3.56E-06	1.08E-03
	positive regulation of chondrocyte differentiation (GO:0032332)	21	2	> 100	2.01E-04	3.81E-02
	regulation of cardiac muscle hypertrophy (GO:0010611)	54	4	80.27	2.12E-07	9.98E-05
	regulation of muscle hypertrophy (GO:0014743)	57	4	76.04	2.60E-07	1.19E-04
	regulation of muscle adaptation (GO:0043502)	79	4	54.87	9.05E-07	3.12E-04
	endoderm development (GO:0007492)	80	3	40.64	5.83E-05	1.31E-02
	mesonephros development (GO:0001823)	93	3	34.96	8.99E-05	1.91E-02
	regulation of ossification (GO:0030278)	120	3	27.09	1.87E-04	3.59E-02
	endocrine system development (GO:0035270)	131	3	24.82	2.41E-04	4.52E-02
	digestive tract development (GO:0048565)	134	3	24.26	2.58E-04	4.76E-02
	anterior/posterior pattern specification (GO:0009952)	217	4	19.97	4.40E-05	1.03E-02
	regulation of muscle system process (GO:0090257)	235	4	18.44	5.96E-05	1.30E-02
	kidney development (GO:0001822)	303	4	14.31	1.57E-04	3.12E-02
	renal system development (GO:0072001)	313	4	13.85	1.77E-04	3.44E-02
	regionalization (GO:0003002)	410	5	13.22	2.98E-05	7.34E-03
	gland development (GO:0048732)	425	5	12.75	3.53E-05	8.56E-03
	pattern specification process (GO:0007389)	458	5	11.83	5.02E-05	1.16E-02
	negative regulation of transcription by RNA polymerase II (GO:0000122)	985	10	11.00	4.09E-09	3.52E-06
	negative regulation of DNA-templated transcription (GO:0045892)	1327	12	9.80	1.77E-10	9.18E-07
	negative regulation of RNA biosynthetic process (GO:1902679)	1341	12	9.70	2.00E-10	7.77E-07
	tissue morphogenesis (GO:0048729)	570	5	9.51	1.40E-04	2.82E-02
	hemopoiesis (GO:0030097)	685	6	9.49	2.60E-05	6.61E-03
	positive regulation of transcription by RNA polymerase II (GO:0045944)	1269	11	9.39	2.42E-09	2.51E-06
	embryonic morphogenesis (GO:0048598)	591	5	9.17	1.65E-04	3.25E-02
	negative regulation of RNA metabolic process (GO:0051253)	1451	12	8.96	4.95E-10	9.60E-07
	tissue development (GO:0009888)	1753	14	8.65	8.51E-12	6.61E-08
	negative regulation of macromolecule biosynthetic process (GO:0010558)	1560	12	8.34	1.13E-09	1.76E-06
	negative regulation of nucleobase-containing compound metabolic process (GO:0045934)	1568	12	8.29	1.20E-09	1.70E-06
	negative regulation of cellular biosynthetic process (GO:0031327)	1601	12	8.12	1.52E-09	1.97E-06
	negative regulation of biosynthetic process (GO:0009890)	1650	12	7.77	2.15E-09	2.38E-06
	tube development (GO:0035295)	900	6	7.22	1.18E-04	2.47E-02
	negative regulation of developmental process (GO:0051093)	919	6	7.06	1.32E-04	2.70E-02
	positive regulation of DNA-templated transcription (GO:0045893)	1716	11	6.95	5.57E-08	3.33E-05
	positive regulation of RNA biosynthetic process (GO:1902680)	1723	11	9.92	5.81E-08	3.34E-05
	epithelium development (GO:0060429)	1103	7	6.88	3.67E-05	8.77E-03
	regulation of transcription by RNA polymerase II (GO:0006357)	2594	16	6.68	2.79E-12	4.34E-08
	positive regulation of RNA metabolic process (GO:0051254)	1856	11	6.42	1.25E-07	6.68E-05
	positive regulation of macromolecule biosynthetic process (GO:0010557)	1942	11	6.14	1.98E-07	9.62E-05
	positive regulation of cellular biosynthetic process (GO:0031328)	2022	11	5.90	2.99E-07	1.29E-04
	negative regulation of cellular metabolic process (GO:0031324)	2217	12	5.87	6.06E-08	3.36E-05
	positive regulation of nucleobase-containing compound metabolic process (GO:0045935)	2052	11	5.81	3.48E-07	1.46E-04
	positive regulation of biosynthetic process (GO:0009891)	2081	11	5.73	4.01E-07	1.64E-04
	animal organ development (GO:0048513)	2925	15	5.56	4.38E-10	9.72E-07
	negative regulation of nitrogen compound metabolic process (GO:0051172)	2376	12	5.47	1.31E-07	6.79E-05
	cell development (GO:0048468)	2185	11	5.46	6.57E-07	2.43E-04
	anatomical structure morphogenesis (GO:0009653)	2244	11	5.31	8.60E-07	3.04E-04
	positive regulation of multicellular organismal process (GO:0051240)	1654	8	5.24	5.92E-05	1.31E-02
	regulation of DNA-templated transcription (GO:0006355)	3450	16	5.03	2.31E-10	7.17E-07
	regulation of RNA biosynthetic process (GO:2001141)	3473	16	4.99	2.56E-10	6.61E-07
	negative regulation of macromolecule metabolic process (GO:0010605)	2755	12	4.72	6.75E-07	2.44E-04
	regulation of RNA metabolic process (GO:0051252)	3766	16	4.60	8.87E-10	1.53E-06
	cell differentiation (GO:0030154)	3590	15	4.53	8.15E-09	6.03E-06
	cellular developmental process (GO:0048869)	3614	15	4.50	8.96E-09	6.33E-06
	regulation of developmental process (GO:0050793)	2462	10	4.40	2.00E-05	5.45E-03
	regulation of macromolecule biosynthetic process (GO:0010556)	3961	16	4.38	1.92E-09	2.30E-06
	nervous system development (GO:0007399)	2233	9	4.37	7.00E-05	1.51E-02
	negative regulation of metabolic process (GO:0009892)	2985	12	4.36	1.62E-06	5.25E-04
	regulation of nucleobase-containing compound metabolic process (GO:0019219)	4051	16	4.28	2.71E-09	2.63E-06
	regulation of cellular biosynthetic process (GO:0031326)	4068	16	4.26	2.89E-09	2.64E-06
	regulation of biosynthetic process (GO:0009889)	4177	16	4.15	4.33E-09	3.54E-06
	positive regulation of cellular metabolic process (GO:0031325)	2976	11	4.01	1.42E-05	4.02E-03
	regulation of multicellular organismal process (GO:0051239)	2983	11	4.00	1.46E-05	4.04E-03
	system development (GO:0048731)	3553	13	3.96	1.17E-06	3.95E-04
	multicellular organism development (GO:0007275)	3966	14	3.83	4.27E-07	1.66E-04
	positive regulation of nitrogen compound metabolic process (GO:0051173)	3121	11	3.82	2.26E-05	5.95E-03
	positive regulation of macromolecule metabolic process (GO:0010604)	3514	12	3.70	9.45E-06	2.72E-03
	regulation of gene expression (GO:0010468)	4888	16	3.55	4.71E-08	2.93E-05
	anatomical structure development (GO:0048856)	5201	17	3.54	7.03E-09	5.46E-06
	positive regulation of metabolic process (GO:0009893)	3825	12	3.40	2.32E-05	6.02E-03
	negative regulation of biological process (GO:0048519)	5320	16	3.26	1.69E-07	8.46E-05
	developmental process (GO:0032502)	5702	17	3.23	3.15E-08	2.04E-05
	negative regulation of cellular process (GO:0048523)	4705	14	3.22	3.78E-06	1.13E-03
	regulation of cellular metabolic process (GO:0031323)	5482	16	3.16	2.65E-07	1.17E-04
	regulation of nitrogen compound metabolic process (GO:0051171)	5646	16	3.06	4.11E-07	1.64E-04
	regulation of primary metabolic process (GO:0080090)	5825	16	2.98	6.55E-07	2.48E-04
	multicellular organismal process (GO:0032501)	6713	18	2.91	2.31E-08	1.56E-05
	regulation of macromolecule metabolic process (GO:0060255)	6188	16	2.80	1.61E-06	5.31E-04
	positive regulation of cellular process (GO:0048522)	5511	14	2.75	2.72E-05	6.81E-03
	regulation of metabolic process (GO:0019222)	6719	16	2.58	5.41E-06	1.58E-03
	positive regulation of biological process (GO:0048518)	6219	14	2.44	1.19E-04	2.46E-02
GO molecular function complete	DNA binding, bending (GO:0008301)	19	2	> 100	1.67E-04	4.23E-02
	DNA-binding transcription repressor activity (GO:0001217)	337	7	22.51	1.44E-08	4.56E-06
	DNA-binding transcription repressor activity, RNA polymerase II-specific (GO:0001227)	331	6	19.64	4.15E-07	1.10E-04
	DNA-binding transcription activator activity, RNA polymerase II-specific (GO:0001228)	477	8	18.17	5.35E-09	1.93E-06
	DNA-binding transcription activator activity (GO:0001216)	481	8	18.02	5.70E-09	1.92E-06
	RNA polymerase II cis-regulatory region sequence-specific DNA binding (GO:0000978)	1194	15	13.61	9.58E-16	4.85E-12
	cis-regulatory region sequence-specific DNA binding (GO:0000987)	1216	15	13.37	1.25E-15	3.17E-12
	DNA-binding transcription factor activity, RNA polymerase II-specific (GO:0000981)	1374	15	11.83	7.51E-15	9.49E-12
	RNA polymerase II transcription regulatory region sequence-specific DNA binding (GO:0000977)	1408	15	11.54	1.07E-14	1.09E-11
	DNA-binding transcription factor activity (GO:0003700)	1426	15	11.40	1.29E-14	1.09E-11
	transcription cis-regulatory region binding (GO:0000976)	1506	15	10.79	2.87E-14	2.08E-11
	transcription regulatory region nucleic acid binding (GO:0001067)	1508	15	10.78	2.93E-14	1.85E-11
	sequence-specific double-stranded DNA binding (GO:1990837)	1570	15	10.35	5.28E-14	2.97E-11
	sequence-specific DNA binding (GO:0043565)	1686	16	10.28	3.35E-15	5.64E-12
	double-stranded DNA binding (GO:0003690)	1666	15	9.76	1.26E-13	6.36E-11
	transcription regulator activity (GO:0140110)	1932	15	8.41	1.09E-12	5.01E-10
	DNA binding (GO:0003677)	2525	16	6.87	1.84E-12	7.74E-10
	nucleic acid binding (GO:0003676)	4023	16	4.31	2.44E-09	9.49E-07
	heterocyclic compound binding (GO:1901363)	5998	17	3.06	7.16E-08	2.13E-05
	organic cyclic compound binding (GO:0097159)	6069	17	3.04	8.67E-08	2.44E-05
GO cellular component complete	chromatin (GO:0000785)	1315	14	11.54	1.73E-13	3.42E-10
	protein-DNA complex (GO:0032993)	1378	14	11.01	3.26E-13	3.23E-10
	transcription regulator complex (GO:0005667)	515	5	10.52	8.70E-05	2.16E-02
	chromosome (GO:0005694)	1900	14	6.98	2.52E-11	1.67E-08
	intracellular non-membrane-bounded organelle (GO:0043232)	5296	15	3.06	1.87E-06	9.24E-04
	non-membrane-bounded organelle (GO:0043228)	5297	15	3.06	1.87E-06	7.41E-04
	protein-containing complex (GO:0032991)	6388	16	2.71	2.57E-06	8.49E-04
	nucleus (GO:0005634)	7685	17	2.40	3.84E-06	1.09E-03
PANTHER GO-Slim Molecular Function	DNA-binding transcription repressor activity, RNA polymerase II-specific (GO:0001227)	84	3	38.70	6.71E-05	2.15E-03
	DNA-binding transcription repressor activity (GO:0001217)	84	3	38.70	6.71E-05	2.03E-03
	RNA polymerase II cis-regulatory region sequence-specific DNA binding (GO:0000978)	798	14	19.01	1.89E-16	1.03E-13
	cis-regulatory region sequence-specific DNA binding (GO:0000987)	810	14	18.73	2.31E-16	6.32E-14
	RNA polymerase II transcription regulatory region sequence-specific DNA binding (GO:0000977)	1059	14	14.33	9.03E-15	9.86E-13
	sequence-specific DNA binding (GO:0043565)	1148	15	14.16	5.38E-16	9.80E-14
	transcription cis-regulatory region binding (GO:0000976)	1099	14	13.80	1.50E-14	1.36E-12
	transcription regulatory region nucleic acid binding (GO:0001067)	1099	14	13.80	1.50E-14	1.17E-12
	sequence-specific double-stranded DNA binding (GO:1990837)	1117	14	13.58	1.87E-14	1.28E-12
	DNA-binding transcription factor activity (GO:0003700)	1054	13	13.37	3.63E-13	1.98E-11
	DNA-binding transcription factor activity, RNA polymerase II-specific (GO:0000981)	984	12	13.22	5.60E-12	2.04E-10
	double-stranded DNA binding (GO:0003690)	1164	14	13.03	3.28E-14	1.99E-12
	DNA binding (GO:0003677)	1361	15	11.94	6.53E-15	8.92E-13
	transcription regulator activity (GO:0140110)	1265	13	11.14	3.61E-12	1.41E-10
	nucleic acid binding (GO:0003676)	1974	15	8.23	1.49E-12	6.26E-11
	heterocyclic compound binding (GO:1901363)	2375	16	7.30	7.08E-13	3.51E-11
	organic cyclic compound binding (GO:0097159)	2412	16	7.19	9.01E-13	4.10E-11
	binding (GO:0005488)	5893	16	2.94	7.79E-07	2.66E-05
	molecular_function (GO:0003674)	9609	16	1.80	9.89E-04	2.70E-02
	Unclassified (UNCLASSIFIED)	10980	3	0.30	9.89E-04	2.84E-02
PANTHER GO-Slim Biological Process	anatomical structure morphogenesis (GO:0009653)	485	5	11.17	6.57E-05	2.86E-03
	regulation of transcription by RNA polymerase II (GO:0006357)	1383	14	10.97	3.43E-13	7.61E-10
	transcription by RNA polymerase II (GO:0006366)	1438	14	10.55	5.82E-13	6.46E-10
	regulation of transcription, DNA-templated (GO:0006355)	1713	14	8.86	6.23E-12	4.61E-09
	regulation of nucleic acid-templated transcription (GO:1903506)	1713	14	8.86	6.23E-12	3.46E-09
	regulation of RNA biosynthetic process (GO:2001141)	1713	14	8.86	6.23E-12	2.77E-09
	nucleic acid-templated transcription (GO:0097659)	1790	14	8.48	1.13E-11	4.18E-09
	transcription, DNA-templated (GO:0006351)	1790	14	8.48	1.13E-11	3.58E-09
	RNA biosynthetic process (GO:0032774)	1798	14	8.44	1.20E-11	3.33E-09
	regulation of cellular macromolecule biosynthetic process (GO:2000112)	1849	14	8.20	1.75E-11	4.31E-09
	regulation of macromolecule biosynthetic process (GO:0010556)	1853	14	8.19	1.80E-11	4.00E-09
	regulation of RNA metabolic process (GO:0051252)	1853	14	8.19	1.80E-11	3.63E-09
	regulation of cellular biosynthetic process (GO:0031326)	1875	14	8.09	2.11E-11	3.91E-09
	regulation of biosynthetic process (GO:0009889)	1881	14	8.07	2.20E-11	3.76E-09
	regulation of nucleobase-containing compound metabolic process (GO:0019219)	1911	14	7.94	2.73E-11	4.33E-09
	cell differentiation (GO:0030154)	827	6	7.86	7.39E-05	3.16E-03
	cellular developmental process (GO:0048869)	830	6	7.83	7.54E-05	3.16E-03
	nucleobase-containing compound biosynthetic process (GO:0034654)	2026	14	7.49	5.99E-11	8.86E-09
	heterocycle biosynthetic process (GO:0018130)	2057	14	7.38	7.35E-11	1.02E-08
	aromatic compound biosynthetic process (GO:0019438)	2057	14	7.38	7.35E-11	9.59E-09
	organic cyclic compound biosynthetic process (GO:1901362)	2086	14	7.27	8.86E-11	1.09E-08
	regulation of gene expression (GO:0010468)	2106	14	7.20	1.01E-10	1.18E-08
	cellular macromolecule biosynthetic process (GO:0034645)	2326	14	6.52	3.81E-10	4.23E-08
	macromolecule biosynthetic process (GO:0009059)	2332	14	6.51	3.95E-10	4.17E-08
	developmental process (GO:0032502)	1334	8	6.51	1.25E-05	5.79E-04
	cellular nitrogen compound biosynthetic process (GO:0044271)	2352	14	6.45	4.42E-10	4.47E-08
	regulation of nitrogen compound metabolic process (GO:0051171)	2359	14	6.43	4.60E-10	4.44E-08
	anatomical structure development (GO:0048856)	1187	7	6.39	5.86E-05	2.60E-03
	regulation of primary metabolic process (GO:0080090)	2384	14	6.36	5.30E-10	4.90E-08
	RNA metabolic process (GO:0016070)	2410	14	6.29	6.13E-10	5.44E-08
	regulation of cellular metabolic process (GO:0031323)	2470	14	6.14	8.50E-10	7.26E-08
	regulation of macromolecule metabolic process (GO:0060255)	2533	14	5.99	1.19E-09	9.78E-08
	regulation of metabolic process (GO:0019222)	2659	14	5.71	2.27E-09	1.74E-07
	nucleic acid metabolic process (GO:0090304)	2686	14	5.65	2.59E-09	1.92E-07
	cellular biosynthetic process (GO:0044249)	2731	14	5.56	3.23E-09	2.31E-07
	organic substance biosynthetic process (GO:1901576)	2773	14	5.47	3.96E-09	2.75E-07
	biosynthetic process (GO:0009058)	2778	14	5.46	4.05E-09	2.73E-07
	gene expression (GO:0010467)	2894	14	5.24	6.96E-09	4.55E-07
	nucleobase-containing compound metabolic process (GO:0006139)	2928	14	5.18	8.12E-09	5.15E-07
	heterocycle metabolic process (GO:0046483)	2978	14	5.09	1.02E-08	6.26E-07
	cellular aromatic compound metabolic process (GO:0006725)	2989	14	5.08	1.07E-08	6.40E-07
	organic cyclic compound metabolic process (GO:1901360)	3041	14	4.99	1.34E-08	7.82E-07
	cellular nitrogen compound metabolic process (GO:0034641)	3265	15	4.98	2.11E-09	1.68E-07
	cellular macromolecule metabolic process (GO:0044260)	3864	14	3.93	3.05E-07	1.74E-05
	regulation of cellular process (GO:0050794)	4940	15	3.29	7.16E-07	3.97E-05
	nitrogen compound metabolic process (GO:0006807)	5018	15	3.24	8.89E-07	4.81E-05
	macromolecule metabolic process (GO:0043170)	4815	14	3.15	5.05E-06	2.44E-04
	regulation of biological process (GO:0050789)	5162	15	3.15	1.31E-06	6.94E-05
	cellular metabolic process (GO:0044237)	5332	15	3.05	2.05E-06	1.06E-04
	biological regulation (GO:0065007)	5616	15	2.89	4.16E-06	2.10E-04
	primary metabolic process (GO:0044238)	5251	14	2.89	1.50E-05	6.77E-04
	organic substance metabolic process (GO:0071704)	5685	15	2.86	4.91E-06	2.42E-04
	metabolic process (GO:0008152)	5907	15	2.75	8.25E-06	3.90E-04
PANTHER Protein Class	winged helix/forkhead transcription factor (PC00246)	87	3	37.37	7.42E-05	3.64E-03
	helix-turn-helix transcription factor (PC00116)	292	5	18.56	5.92E-06	3.87E-04
	DNA-binding transcription factor (PC00218)	1410	12	9.22	3.56E-10	6.98E-08
	gene-specific transcriptional regulator (PC00264)	1516	12	8.58	8.17E-10	8.01E-08
Reactome pathways	FOXO-mediated transcription of oxidative stress, metabolic and neuronal genes (R-HSA-9615017)	30	3	> 100	3.56E-06	8.88E-03
	FOXO-mediated transcription (R-HSA-9614085)	65	3	50.01	3.21E-05	4.00E-02
