# Supplementary material for: Sex-Hormone-Binding Globulin Gene Polymorphisms and Breast Cancer Risk in Caucasian Women of Russia
Source: Int J Mol Sci. 2024 Feb 11;25(4):2182. doi: 10.3390/ijms25042182 (PMC10888713; doi:10.3390/ijms25042182)
Supplement: Supplementary file 1 [file ijms-25-02182-s001.zip › =Suppl table 9.xlsx]

## Sheet: Лист1
Supplementary table 9 Associations of BC-associated 8 SNPs with the level of methylation of genome regions (mQTL) in various organs and tissues
(according to QTLbase (http://www.mulinlab.org/qtlbase/index.html)
Chr	SNP	Pos (hg38)	Trait	Effective_Allele	tissue	Tissue_State	Effect Size (beta)	P-Value	FDR
1	rs17496332	107003753	cg00944433 (chr1:107599041)	G	Blood	normal	-0.0485	3.49e-06	NA
			cg00944433 (chr1:107599041)	NA	Blood	normal	-0.34565	1.14e-13	2.24e-06
			cg00944433 (chr1:107599041)	G	Blood	normal	-0.182	9.08e-47	NA
			cg00944433 (chr1:107599041)	NA	Blood	normal	-0.64036	3e-50	2.9e-42
			cg00944433 (chr1:107599041)	NA	Blood	normal	-0.70381	8.91e-53	8.81e-45
			cg00944433 (chr1:107599041)	NA	Blood	normal	-0.75123	4.09e-64	4.05e-56
			cg00944433 (chr1:107599041)	NA	Blood	normal	-0.747	1.19e-66	1.17e-58
			cg00944433 (chr1:107599041)	NA	Blood-T cell CD4+ naive	normal	-1.053	5.08e-22	5.46e-20
			cg00944433 (chr1:107599041)	NA	Blood-Monocytes CD14+	normal	-0.9352	3.83e-23	2.49e-21
			cg00944433 (chr1:107599041)	G	Brain	normal	-0.03515	2.37e-10	NA
			cg00944433 (chr1:107599041)	NA	Brain-Hippocampus	chronic pharmacoresistant temporal lobe epilepsy (TLE)	NA	3.46e-10	1.49e-06
			cg00944433 (chr1:107599041)	T	Pancreas	Pancreatic adenocarcinoma	0.42	2.4e-06	NA
			cg09367891 (chr1:107599246)	T	Blood	Acute myeloid leukemia	-0.63	2.07e-06	NA
			cg09367891 (chr1:107599246)	G	Blood	normal	0.077	8.74e-11	NA
			cg09367891 (chr1:107599246)	NA	Blood-T cell CD4+ naive	normal	0.5384	1.43e-05	0.00239
			cg09367891 (chr1:107599246)	NA	Blood-Monocytes CD14+	normal	0.5114	8.64e-07	0.000111
			cg09367891 (chr1:107599246)	G	Brain	normal	0.005012	7.54e-14	NA
			cg09367891 (chr1:107599246)	T	Brain	Lower grade glioma	-0.56	4.11e-21	NA
			cg09367891 (chr1:107599246)	T	Brain	Head and neck squamous cell carcinoma	-0.68	7.02e-30	NA
			cg09367891 (chr1:107599246)	T	Breast	Breast invasive carcinoma	-0.47	3.81e-17	NA
			cg09367891 (chr1:107599246)	T	Esophagus	Esophageal carcinoma	-0.66	2.56e-10	NA
			cg09367891 (chr1:107599246)	T	Kidney	Kidney renal clear cell carcinoma	-0.43	1.13e-07	NA
			cg09367891 (chr1:107599246)	T	Kidney	Kidney renal papillary cell carcinoma	-0.68	1.19e-17	NA
			cg09367891 (chr1:107599246)	T	Large Intestine-Colon	Colon adenocarcinoma+Rectum adenocarcinoma	-0.62	8.95e-18	NA
			cg09367891 (chr1:107599246)	T	Liver	Liver hepatocellular carcinoma	-0.68	9.32e-24	NA
			cg09367891 (chr1:107599246)	T	Lung	Lung squamous cell carcinoma	-0.47	2.64e-11	NA
			cg09367891 (chr1:107599246)	T	Lung	Lung adenocarcinoma	-0.56	2.95e-18	NA
			cg09367891 (chr1:107599246)	T	Cervix	Cervical squamous cell carcinoma and endocervical adenocarcinoma	-0.6	1.83e-11	NA
			cg09367891 (chr1:107599246)	T	Pancreas	Pancreatic adenocarcinoma	-0.49	2.5e-06	NA
			cg09367891 (chr1:107599246)	T	Prostate	Prostate adenocarcinoma	-0.59	1.47e-19	NA
			cg09367891 (chr1:107599246)	T	Testis	Testicular germ cell tumors	-0.63	2.35e-07	NA
			cg09367891 (chr1:107599246)	T	Skin	Skin cutaneous melanoma	-0.8	2.85e-08	NA
			cg09367891 (chr1:107599246)	T	Skin	Sarcoma	-0.71	8.12e-16	NA
			cg09367891 (chr1:107599246)	T	Stomach	Stomach adenocarcinoma	-0.79	7.02e-33	NA
			cg09367891 (chr1:107599246)	T	Thyroid Gland	Thyroid carcinoma	-0.65	1.33e-22	NA
			cg09367891 (chr1:107599246)	T	Bladder	Bladder urothelial carcinoma	-0.52	5.39e-12	NA
			cg15468180 (chr1:107600409)	G	Blood	normal	0.0205	0.000391	NA
			cg15468180 (chr1:107600409)	G	Blood	normal	0.069	9.75e-11	NA
			cg15468180 (chr1:107600409)	NA	Blood	normal	0.306751	6.07e-11	0.000462
			cg15468180 (chr1:107600409)	NA	Blood	normal	0.285154	3.49e-11	0.000327
			cg15468180 (chr1:107600409)	NA	Blood	normal	0.311885	2.4e-11	0.000339
			cg15468180 (chr1:107600409)	NA	Blood	normal	0.31129	1.84e-11	0.000289
			cg15468180 (chr1:107600409)	NA	Blood	normal	0.381101	2.66e-19	7.41e-12
			cg15468180 (chr1:107600409)	NA	Blood-T cell CD4+ naive	normal	0.7982	1.81e-11	1.91e-09
			cg15468180 (chr1:107600409)	NA	Blood-Monocytes CD14+	normal	0.4016	0.00012	0.0113
			cg15468180 (chr1:107600409)	T	Esophagus	Esophageal carcinoma	-0.45	3.23e-06	NA
			cg15468180 (chr1:107600409)	T	Kidney	Kidney renal clear cell carcinoma	-0.49	1.84e-11	NA
			cg15468180 (chr1:107600409)	T	Lung	Lung adenocarcinoma	-0.39	2.84e-10	NA
			cg15468180 (chr1:107600409)	T	Prostate	Prostate adenocarcinoma	-0.37	1.62e-11	NA
			cg15468180 (chr1:107600409)	G	Uterus	normal	0.0326	1.79e-06	NA
			cg03874509 (chr1:107600012)	T	Brain	Head and neck squamous cell carcinoma	-0.41	6.86e-12	NA
			cg03874509 (chr1:107600012)	T	Liver	Liver hepatocellular carcinoma	-0.71	1.76e-23	NA
			cg03874509 (chr1:107600012)	T	Lung	Lung adenocarcinoma	-0.5	1.55e-15	NA
			cg03874509 (chr1:107600012)	T	Stomach	Stomach adenocarcinoma	-0.4	3.12e-10	NA
			cg07133347 (chr1:107600762)	G	Blood	normal	0.044	0.00206	NA
			cg07133347 (chr1:107600762)	NA	Blood	null	0.011886	4.12e-26	NA
			cg07133347 (chr1:107600762)	NA	Blood-T cell CD4+ naive	normal	0.3941	0.00177	0.133
			cg02934600 (chr1:107600376)	NA	Blood-T cell CD4+ naive	normal	0.4052	0.00135	0.127
			cg02934600 (chr1:107600376)	T	Esophagus	Esophageal carcinoma	-0.46	1.09e-05	NA
			cg11070056 (chr1:107600091)	T	Brain	Head and neck squamous cell carcinoma	-0.43	1.16e-12	NA
			cg11070056 (chr1:107600091)	T	Esophagus	Esophageal carcinoma	-0.57	7.04e-08	NA
			cg11070056 (chr1:107600091)	T	Liver	Liver hepatocellular carcinoma	-0.66	7.54e-24	NA
			cg11070056 (chr1:107600091)	T	Lung	Lung adenocarcinoma	-0.57	2.77e-19	NA
			cg11070056 (chr1:107600091)	T	Stomach	Stomach adenocarcinoma	-0.38	1.54e-09	NA
			cg02990361 (chr1:107599529)	T	Esophagus	Esophageal carcinoma	-0.54	4.61e-07	NA
			cg02990361 (chr1:107599529)	T	Liver	Liver hepatocellular carcinoma	-0.61	4.42e-20	NA
			cg02990361 (chr1:107599529)	T	Lung	Lung adenocarcinoma	-0.57	1.17e-18	NA
			cg02990361 (chr1:107599529)	T	Stomach	Stomach adenocarcinoma	-0.53	1.19e-15	NA
			cg02993280 (chr1:107599747)	T	Brain	Head and neck squamous cell carcinoma	-0.42	5.39e-12	NA
			cg02993280 (chr1:107599747)	T	Liver	Liver hepatocellular carcinoma	-0.63	2.26e-20	NA
			cg02993280 (chr1:107599747)	T	Lung	Lung adenocarcinoma	-0.5	4.32e-14	NA
			cg02993280 (chr1:107599747)	T	Stomach	Stomach adenocarcinoma	-0.48	1.59e-12	NA
			cg22528358 (chr1:107598549)	T	Liver	Liver hepatocellular carcinoma	0.64	1.7e-21	NA
			cg14671364 (chr1:107599128)	T	Esophagus	Esophageal carcinoma	-0.42	1.84e-05	NA
			cg14671364 (chr1:107599128)	T	Large Intestine-Colon	Colon adenocarcinoma+Rectum adenocarcinoma	-0.52	1.28e-11	NA
			cg14671364 (chr1:107599128)	T	Liver	Liver hepatocellular carcinoma	-0.45	3.6e-10	NA
			cg14671364 (chr1:107599128)	T	Lung	Lung adenocarcinoma	-0.5	6.89e-15	NA
			cg14671364 (chr1:107599128)	T	Stomach	Stomach adenocarcinoma	-0.49	2.48e-12	NA
			cg16120828 (chr1:108507340)	NA	Blood-Monocytes CD14+	normal	-0.2973	0.00484	0.542
			cg14828511 (chr1:107599125)	T	Large Intestine-Colon	Colon adenocarcinoma+Rectum adenocarcinoma	-0.49	3.49e-11	NA
			cg14828511 (chr1:107599125)	T	Lung	Lung adenocarcinoma	-0.51	3.99e-16	NA
			cg14828511 (chr1:107599125)	T	Stomach	Stomach adenocarcinoma	-0.48	8.15e-12	NA
			cg14257396 (chr1:107603778)	T	Liver	Liver hepatocellular carcinoma	0.35	1.96e-08	NA
			cg24693881 (chr1:107596107)	T	Liver	Liver hepatocellular carcinoma	0.5	6.42e-16	NA
			cg02934600 (chr1:107600327)	G	Uterus	normal	0.0242	0.000296	NA
2	rs780093	27519736	cg22903471 (chr2:27725779)	C	Blood	Acute myeloid leukemia	-0.64	1.2e-07	NA
			cg22903471 (chr2:27725779)	NA	Blood-T cell CD4+ naive	normal	-0.4035	0.00252	0.0141
			cg22903471 (chr2:27725779)	NA	Blood-Monocytes CD14+	normal	-0.5586	1.85e-07	2.67e-06
			cg22903471 (chr2:27725779)	C	Brain	Head and neck squamous cell carcinoma	-0.37	2.39e-11	NA
			cg22903471 (chr2:27725779)	C	Brain	Lower grade glioma	-0.35	8.52e-12	NA
			cg22903471 (chr2:27725779)	C	Kidney	Kidney renal papillary cell carcinoma	-0.4	1.7e-07	NA
			cg22903471 (chr2:27725779)	C	Liver	Liver hepatocellular carcinoma	-0.31	8.38e-09	NA
			cg22903471 (chr2:27725779)	C	Thyroid Gland	Thyroid carcinoma	-0.45	1.25e-16	NA
			cg15900386 (chr2:27371879)	NA	Blood-T cell CD4+ naive	normal	0.3538	0.009	0.0783
			cg27305303 (chr2:26781231)	NA	Blood-T cell CD4+ naive	normal	-0.3703	0.00574	0.133
			cg12648201 (chr2:27665141)	NA	Blood	normal	0.429899	5.7e-23	4.63e-17
			cg12648201 (chr2:27665141)	NA	Blood	normal	0.451257	1.73e-25	1.28e-19
			cg12648201 (chr2:27665141)	NA	Blood	normal	0.506905	2.29e-29	2.11e-23
			cg12648201 (chr2:27665141)	NA	Blood	normal	0.517062	2.98e-31	2.79e-25
			cg12648201 (chr2:27665141)	NA	Blood	normal	0.532883	1.24e-34	1.27e-28
			cg12648201 (chr2:27665141)	NA	Blood-T cell CD4+ naive	normal	-0.6678	3.1e-07	3.36e-06
			cg12648201 (chr2:27665141)	NA	Blood-Monocytes CD14+	normal	-0.532	8.45e-07	5.44e-06
			cg12648201 (chr2:27665141)	C	Skin	Sarcoma	-0.32	5.47e-07	NA
			cg01744354 (chr2:27712243)	NA	Blood	normal	-0.30867	2.52e-12	1.28e-06
			cg14242246 (chr2:27434262)	NA	Blood	normal	-0.28165	6.67e-11	2.54e-05
			cg14242246 (chr2:27434262)	NA	Blood	normal	-0.28089	3.83e-11	1.6e-05
			cg02592271 (chr2:27665507)	NA	Blood	normal	0.574	3.2e-35	4e-29
			cg02592271 (chr2:27665507)	NA	Blood	normal	0.563938	9.98e-36	1.21e-29
			cg02592271 (chr2:27665507)	NA	Blood	normal	0.572607	7.31e-39	8.39e-33
			cg02592271 (chr2:27665507)	NA	Blood	normal	0.593698	1.06e-41	1.25e-35
			cg02592271 (chr2:27665507)	NA	Blood	normal	0.58353	3.5e-42	4.33e-36
			cg02592271 (chr2:27665507)	NA	Blood-T cell CD4+ naive	normal	-0.662	4.07e-07	2.73e-06
			cg02592271 (chr2:27665507)	NA	Blood-Monocytes CD14+	normal	-0.6055	1.51e-08	1.23e-07
			cg04845466 (chr2:27665079)	C	Blood	normal	-0.0667	0.000249	NA
			cg04845466 (chr2:27665079)	NA	Blood	normal	0.608814	1.52e-40	2.08e-34
			cg04845466 (chr2:27665079)	NA	Blood	normal	0.588648	1.38e-40	1.86e-34
			cg04845466 (chr2:27665079)	NA	Blood	normal	0.577515	3.64e-41	4.41e-35
			cg04845466 (chr2:27665079)	NA	Blood	normal	0.591497	2.72e-42	3.52e-36
			cg04845466 (chr2:27665079)	NA	Blood	normal	0.649355	3.96e-51	5.86e-45
			cg04845466 (chr2:27665079)	NA	Blood-T cell CD4+ naive	normal	-0.6997	7.41e-08	6.33e-07
			cg04845466 (chr2:27665079)	NA	Blood-Monocytes CD14+	normal	-0.611	1.16e-08	1.45e-07
			cg04845466 (chr2:27665079)	C	Uterus	normal	-0.0294	7.32e-06	NA
			cg11618577 (chr2:27665543)	NA	Blood	normal	0.510149	1.98e-28	1.79e-22
			cg11618577 (chr2:27665543)	NA	Blood	normal	0.512319	4.86e-29	4.98e-23
			cg11618577 (chr2:27665543)	NA	Blood	normal	0.50526	2.17e-29	1.81e-23
			cg11618577 (chr2:27665543)	NA	Blood	normal	0.529895	3.57e-33	3.45e-27
			cg11618577 (chr2:27665543)	NA	Blood	normal	0.552828	3.95e-36	4.16e-30
			cg11618577 (chr2:27665543)	NA	Blood-T cell CD4+ naive	normal	-0.6926	1.05e-07	1.47e-06
			cg11618577 (chr2:27665543)	NA	Blood-Monocytes CD14+	normal	-0.5602	1.84e-07	1.83e-06
			cg11618577 (chr2:27665543)	NA	Brain-Prefrontal Cortex	schizophrenia and normal	NA	5.96e-09	NA
			cg11618577 (chr2:27665543)	C	Skin	Sarcoma	-0.32	4.73e-07	NA
			cg12000995 (chr2:27665139)	NA	Blood	normal	0.439366	1.35e-23	9.59e-18
			cg12000995 (chr2:27665139)	NA	Blood	normal	0.519517	9.22e-29	9.34e-23
			cg12000995 (chr2:27665139)	NA	Blood	normal	0.504709	2.28e-29	2.1e-23
			cg12000995 (chr2:27665139)	NA	Blood	normal	0.535752	2.12e-33	2.07e-27
			cg12000995 (chr2:27665139)	NA	Blood	normal	0.57094	5.48e-39	6.01e-33
			cg12000995 (chr2:27665139)	NA	Blood-T cell CD4+ naive	normal	-0.6868	1.25e-07	1.02e-06
			cg12000995 (chr2:27665139)	NA	Blood-Monocytes CD14+	normal	-0.5279	1.02e-06	5.07e-06
			cg12000995 (chr2:27665139)	C	Skin	Sarcoma	-0.31	4.71e-07	NA
			cg17158414 (chr2:27665306)	NA	Blood	normal	0.515898	6.15e-30	6.65e-24
			cg17158414 (chr2:27665306)	NA	Blood	normal	0.515253	2.13e-32	2.04e-26
			cg17158414 (chr2:27665306)	NA	Blood	normal	0.54747	1.87e-34	2.15e-28
			cg17158414 (chr2:27665306)	NA	Blood	normal	0.54925	1.55e-35	1.61e-29
			cg17158414 (chr2:27665306)	NA	Blood	normal	0.555427	3.76e-37	4e-31
			cg17158414 (chr2:27665306)	NA	Blood-T cell CD4+ naive	normal	-0.6893	1.22e-07	6.73e-07
			cg17158414 (chr2:27665306)	NA	Blood-Monocytes CD14+	normal	-0.5523	2.97e-07	2.35e-06
			cg17158414 (chr2:27665306)	C	Skin	Sarcoma	-0.29	2.1e-06	NA
			cg18428193 (chr2:27665017)	NA	Blood	normal	0.523503	7.49e-31	7.26e-25
			cg18428193 (chr2:27665017)	NA	Blood	normal	0.53737	1.19e-31	1.39e-25
			cg18428193 (chr2:27665017)	NA	Blood	normal	0.51816	5.46e-34	5.39e-28
			cg18428193 (chr2:27665017)	NA	Blood	normal	0.541805	9.61e-36	1.01e-29
			cg18428193 (chr2:27665017)	NA	Blood	normal	0.54404	3.71e-36	3.93e-30
			cg18428193 (chr2:27665017)	NA	Blood-T cell CD4+ naive	normal	-0.7122	3.7e-08	3.98e-07
			cg18428193 (chr2:27665017)	NA	Blood-Monocytes CD14+	normal	-0.5996	2.19e-08	3.23e-07
			cg20102877 (chr2:27665638)	NA	Blood	normal	0.514138	5.9e-30	5.56e-24
			cg20102877 (chr2:27665638)	NA	Blood	normal	0.534661	9.6e-31	1.08e-24
			cg20102877 (chr2:27665638)	NA	Blood	normal	0.545038	7.14e-36	7.61e-30
			cg20102877 (chr2:27665638)	NA	Blood	normal	0.557477	1.69e-36	1.82e-30
			cg20102877 (chr2:27665638)	NA	Blood	normal	0.586158	1.16e-40	1.31e-34
			cg20102877 (chr2:27665638)	NA	Blood-T cell CD4+ naive	normal	-0.5935	6.55e-06	5.95e-05
			cg20102877 (chr2:27665638)	NA	Blood-Monocytes CD14+	normal	-0.579	7.14e-08	6.41e-07
			cg21248554 (chr2:27665150)	NA	Blood	normal	0.471952	2.72e-28	2.17e-22
			cg21248554 (chr2:27665150)	NA	Blood	normal	0.521493	5.64e-31	5.48e-25
			cg21248554 (chr2:27665150)	NA	Blood	normal	0.533022	8.75e-33	8.46e-27
			cg21248554 (chr2:27665150)	NA	Blood	normal	0.549797	2.23e-33	2.71e-27
			cg21248554 (chr2:27665150)	NA	Blood	normal	0.570667	1.02e-39	1.12e-33
			cg21248554 (chr2:27665150)	NA	Blood-T cell CD4+ naive	normal	-0.7273	1.81e-08	1.45e-07
			cg21248554 (chr2:27665150)	NA	Blood-Monocytes CD14+	normal	-0.5592	2.08e-07	2.3e-06
			cg24768116 (chr2:27665128)	NA	Blood	normal	0.454476	1.66e-25	1.23e-19
			cg24768116 (chr2:27665128)	NA	Blood	normal	0.476314	1.27e-26	1.1e-20
			cg24768116 (chr2:27665128)	NA	Blood	normal	0.528545	3.25e-29	3.38e-23
			cg24768116 (chr2:27665128)	NA	Blood	normal	0.518216	3.05e-32	2.9e-26
			cg24768116 (chr2:27665128)	NA	Blood	normal	0.555773	2.49e-37	2.66e-31
			cg24768116 (chr2:27665128)	NA	Blood-T cell CD4+ naive	normal	-0.7154	3.31e-08	3.97e-07
			cg24768116 (chr2:27665128)	NA	Blood-Monocytes CD14+	normal	-0.5395	5.67e-07	4.11e-06
			cg24768116 (chr2:27665128)	C	Large Intestine-Colon	Colon adenocarcinoma+Rectum adenocarcinoma	-0.29	8.24e-10	NA
			cg26034919 (chr2:27665711)	NA	Blood	normal	0.286499	1.53e-10	5.61e-05
			cg26034919 (chr2:27665711)	NA	Blood	normal	0.298305	1.06e-10	4.3e-05
			cg26034919 (chr2:27665711)	NA	Blood	normal	0.338065	1.26e-12	6.45e-07
			cg26034919 (chr2:27665711)	NA	Blood	normal	0.361868	1.4e-16	7.41e-11
			cg26034919 (chr2:27665711)	NA	Blood	normal	0.408454	7.07e-20	4.46e-14
			cg26034919 (chr2:27665711)	NA	Blood-T cell CD4+ naive	normal	-0.5776	1.06e-05	0.000177
			cg26034919 (chr2:27665711)	NA	Blood-Monocytes CD14+	normal	-0.447	4.22e-05	0.000302
			cg03023068 (chr2:27486122)	NA	Blood-T cell CD4+ naive	normal	-0.3861	0.0038	0.136
			cg03023068 (chr2:27486122)	NA	Blood-Monocytes CD14+	normal	-0.3042	0.00532	0.0938
			cg05102552 (chr2:27650867)	NA	Blood	normal	0.248015	4.67e-09	0.00152
			cg05102552 (chr2:27650867)	NA	Blood	normal	0.275168	3.02e-11	1.27e-05
			cg05102552 (chr2:27650867)	NA	Blood-T cell CD4+ naive	normal	-0.5906	7.57e-06	8.51e-05
			cg05484376 (chr2:27715224)	NA	Blood-Monocytes CD14+	normal	0.3859	0.000414	0.00228
			cg05484376 (chr2:27715224)	C	Kidney	Kidney renal papillary cell carcinoma	0.31	2.02e-06	NA
			cg05484376 (chr2:27715224)	C	Prostate	Prostate adenocarcinoma	0.36	1.1e-10	NA
			cg05484376 (chr2:27715224)	C	Thyroid Gland	Thyroid carcinoma	0.39	1.19e-12	NA
			cg21747090 (chr2:27597821)	NA	Blood-T cell CD4+ naive	normal	-0.3927	0.00364	0.0143
			cg21747090 (chr2:27597821)	NA	Blood-Monocytes CD14+	normal	-0.5941	2.12e-08	1.7e-07
			cg24044560 (chr2:28636791)	NA	Blood-T cell CD4+ naive	normal	-0.5188	9.06e-05	0.00633
			cg23055682 (chr2:27798724)	NA	Blood-Monocytes CD14+	normal	0.3512	0.00132	0.0209
			cg05696406 (chr2:27599888)	NA	Blood-Monocytes CD14+	normal	0.3703	0.000671	0.00796
			cg07106432 (chr2:27593462)	NA	Blood-T cell CD4+ naive	normal	-0.3995	0.00283	0.0689
			cg26290638 (chr2:27851802)	NA	Blood-Monocytes CD14+	normal	-0.3399	0.00181	0.365
			cg20591120 (chr2:28177263)	NA	Blood-Monocytes CD14+	normal	0.2869	0.00893	0.848
			cg09518351 (chr2:27434612)	NA	Blood-T cell CD4+ naive	normal	-0.3537	0.0093	0.65
			cg05106984 (chr2:27435511)	NA	Blood-T cell CD4+ naive	normal	-0.3652	0.0065	0.14
			cg18947209 (chr2:27960869)	NA	Blood	null	-0.01282	1.15e-53	NA
			cg17158414 (chr2:27665305)	C	Uterus	normal	-0.045	9.02e-05	NA
			cg18428193 (chr2:27664968)	C	Blood	normal	-0.0748	6.44e-05	NA
			cg18428193 (chr2:27664968)	C	Uterus	normal	-0.0364	0.000313	NA
			cg26034919 (chr2:27665661)	C	Blood	normal	-0.0401	0.000129	NA
			cg02592271 (chr2:27665458)	C	Blood	normal	-0.0701	9.15e-05	NA
			cg11618577 (chr2:27665493)	C	Blood	normal	-0.0617	0.000402	NA
			cg12000995 (chr2:27665090)	C	Blood	normal	-0.1171	0.000347	NA
			cg21248554 (chr2:27665101)	C	Blood	normal	-0.0737	0.00052	NA
			cg21248554 (chr2:27665101)	C	Uterus	normal	-0.0337	0.000452	NA
			cg09131844 (chr2:27651397)	C	Blood	normal	0.0014	0.000396	NA
2	rs10454142	48419260	cg07289618 (chr2:48800297)	C	Blood	normal	0.268933	6.46e-12	6.26e-06
			cg04934807 (chr2:47798679)	C	Blood-Monocytes CD14+	normal	0.2937	0.00924	0.236
			cg06092244 (chr2:48796151)	C	Blood	normal	0.465149	7.36e-23	2.21e-16
			cg06092244 (chr2:48796151)	C	Blood	normal	0.465617	4.61e-24	2.21e-17
			cg06092244 (chr2:48796151)	C	Blood-Monocytes CD14+	normal	0.3273	0.00323	0.0855
			cg14965639 (chr2:48795994)	C	Blood	normal	0.307579	2.02e-16	3.13e-10
			cg14965639 (chr2:48795994)	C	Blood	normal	0.304689	4.07e-17	8.96e-11
			cg14965639 (chr2:48795994)	C	Blood	normal	0.361116	9.21e-22	4.31e-15
			cg14965639 (chr2:48795994)	C	Blood	normal	0.439104	4.42e-29	2.95e-22
			cg14965639 (chr2:48795994)	C	Blood-Monocytes CD14+	normal	0.7272	9.14e-12	3.8e-10
			cg14672293 (chr2:48542674)	C	Blood-Monocytes CD14+	normal	0.3685	0.000921	0.0393
			cg12300939 (chr2:48844195)	C	Blood-T cell CD4+ naive	normal	-0.4082	0.0019	0.0533
			cg01450842 (chr2:48796213)	C	Blood	normal	0.301705	3.12e-10	0.000339
			cg14698961 (chr2:48667887)	C	Blood	normal	0.261906	1.98e-09	0.00194
			cg14698961 (chr2:48667887)	C	Blood-Monocytes CD14+	normal	0.4854	1.17e-05	7.95e-05
			cg15846641 (chr2:48541264)	C	Liver	Liver hepatocellular carcinoma	0.46	4.31e-09	NA
			cg15577373 (chr2:48788910)	C	Brain-Prefrontal Cortex	normal	-0.00857875	0.000333	0.00439
			cg02905881 (chr2:48009730)	C	Blood	null	-0.0591928	1.34e-10	NA
			cg15577373 (chr2:48642414)	C	Blood	null	-0.0105638	1.58e-71	NA
			cg15577373 (chr2:48642414)	C	Brain-Prefrontal Cortex	normal	NA	3.2e-17	NA
7	rs3779195	98364050	cg23024775 (chr7:97920730)	A	Prostate	Prostate adenocarcinoma	0.48	5.51e-13	NA
			cg00277769 (chr7:97922759)	NA	Blood	null	-0.00478	5.46e-58	NA
			cg00277769 (chr7:97922759)	NA	Blood-T cell CD4+ naive	normal	-0.4244	0.00528	0.0345
			cg00277769 (chr7:97922759)	NA	Blood-Monocytes CD14+	normal	-0.4152	0.000786	0.137
			cg14655044 (chr7:97868061)	NA	Blood-T cell CD4+ naive	normal	-0.4121	0.00674	0.228
			cg14655044 (chr7:97868061)	NA	Blood-Monocytes CD14+	normal	-0.6393	1.4e-07	1.92e-05
			cg06915202 (chr7:98029285)	NA	Blood	null	0.036825	8.33e-33	NA
			cg08684580 (chr7:98029266)	NA	Blood-Monocytes CD14+	normal	0.3722	0.00266	0.0164
			cg15059474 (chr7:97990184)	NA	Blood	normal	-0.43	2.96e-13	1.01e-07
			cg15059474 (chr7:97990184)	NA	Blood	normal	-0.40815	1.02e-13	3.09e-08
			cg15059474 (chr7:97990184)	NA	Blood	normal	-0.53028	1.85e-21	9.74e-16
			cg15059474 (chr7:97990184)	NA	Blood-T cell CD4+ naive	normal	0.9944	1.25e-12	5.49e-10
			cg15059474 (chr7:97990184)	NA	Blood-Monocytes CD14+	normal	-1.222	6.2e-30	2.12e-27
			cg17341174 (chr7:97923834)	NA	Blood	null	-0.00958	1.26e-42	NA
			cg17341174 (chr7:97923834)	NA	Blood-T cell CD4+ naive	normal	-0.5338	0.000357	0.101
			cg17341174 (chr7:97923834)	NA	Blood-Monocytes CD14+	normal	-0.7477	3.91e-10	4.11e-09
			cg06524039 (chr7:97912149)	NA	Blood	normal	-0.31931	7.77e-09	0.00118
			cg06524039 (chr7:97912149)	NA	Blood	null	-0.01942	1.83e-36	NA
			cg06524039 (chr7:97912149)	NA	Blood-T cell CD4+ naive	normal	-0.512	0.000658	0.0073
			cg06524039 (chr7:97912149)	NA	Blood-Monocytes CD14+	normal	-0.6141	4.32e-07	4.15e-06
			cg21770322 (chr7:97807741)	A	Pancreas	Pancreatic adenocarcinoma	-0.51	1.12e-05	NA
			cg24562669 (chr7:97807699)	A	Pancreas	Pancreatic adenocarcinoma	-0.5	8.34e-06	NA
			cg01613455 (chr7:98248852)	NA	Blood-Monocytes CD14+	normal	-0.3787	0.00223	0.464
			cg17533477 (chr7:97501010)	NA	Blood-T cell CD4+ naive	normal	-0.4644	0.00211	0.0121
			cg17533477 (chr7:97501010)	NA	Blood-Monocytes CD14+	normal	-0.385	0.00189	0.0251
			cg11366934 (chr7:97912641)	NA	Blood-T cell CD4+ naive	normal	-0.7283	8.14e-07	8.53e-05
			cg26460483 (chr7:97914016)	NA	Blood-Monocytes CD14+	normal	-0.3293	0.00809	0.148
			cg00944599 (chr7:98479808)	NA	Blood-T cell CD4+ naive	normal	-0.4178	0.00597	0.153
			cg11855949 (chr7:97881894)	NA	Blood-Monocytes CD14+	normal	-0.3226	0.00971	0.451
			cg03493211 (chr7:97923799)	NA	Blood-Monocytes CD14+	normal	-0.505	4.07e-05	0.00933
			cg15211734 (chr7:97935756)	NA	Blood	null	-0.00576	3.77e-67	NA
			cg15211734 (chr7:97935756)	NA	Blood-Monocytes CD14+	normal	-0.3752	0.00248	0.399
			cg01918081 (chr7:98988510)	NA	Blood-Monocytes CD14+	normal	-0.3461	0.00537	0.0659
			cg20320158 (chr7:97847054)	NA	Blood-Monocytes CD14+	normal	-0.5984	9.47e-07	0.000181
			cg21549225 (chr7:97953446)	NA	Blood-T cell CD4+ naive	normal	0.4748	0.0018	0.0241
			cg21549225 (chr7:97953446)	NA	Blood-Monocytes CD14+	normal	0.3402	0.00654	0.0815
			cg22295745 (chr7:97807643)	NA	Blood-T cell CD4+ naive	normal	0.3927	0.00989	0.86
			cg23043230 (chr7:97935666)	NA	Blood	null	-0.00409	1.5e-34	NA
			cg06204800 (chr7:97847111)	NA	Blood-Monocytes CD14+	normal	-0.326	0.00874	0.425
			cg15059474 (chr7:98152248)	A	Brain-Prefrontal Cortex	normal	-0.01758	2.22e-06	4.9e-05
8	rs440837	80549739	cg07886701 (chr8:82375121)	NA	Blood-Monocytes CD14+	normal	0.3804	0.00449	0.165
			cg26577017 (chr8:80523191)	NA	Blood-T cell CD4+ naive	normal	-0.4568	0.00424	0.479
10	rs7910927	63379150	cg08743896 (chr10:65200160)	G	Adrenal Gland	Pheochromocytoma and paraganglioma	-0.68	1.27e-13	NA
			cg08743896 (chr10:65200160)	NA	Blood	normal	-0.17941	1.16e-10	0.000112
			cg08743896 (chr10:65200160)	G	Brain	Lower grade glioma	-0.3	6.98e-11	NA
			cg08743896 (chr10:65200160)	G	Kidney	Kidney renal papillary cell carcinoma	-0.38	7.38e-08	NA
			cg08743896 (chr10:65200160)	G	Large Intestine-Colon	Colon adenocarcinoma+Rectum adenocarcinoma	-0.4	2.14e-08	NA
			cg08743896 (chr10:65200160)	G	Prostate	Prostate adenocarcinoma	-0.25	3.22e-12	NA
			cg08743896 (chr10:65200160)	G	Testis	Testicular germ cell tumors	-0.34	1.15e-05	NA
			cg03961010 (chr10:64397487)	NA	Blood-Monocytes CD14+	normal	-0.2894	0.00446	0.102
			cg05592245 (chr10:65280473)	NA	Blood-T cell CD4+ naive	normal	-0.3512	0.00554	0.0314
			cg11226562 (chr10:65280795)	NA	Blood-T cell CD4+ naive	normal	-0.4312	0.000613	0.00782
			cg12484738 (chr10:65280766)	T	Blood	normal	0.045	0.0013	NA
			cg12484738 (chr10:65280766)	NA	Blood-T cell CD4+ naive	normal	-0.4742	0.000151	0.00174
			cg24810637 (chr10:64564243)	NA	Blood-T cell CD4+ naive	normal	-0.3984	0.00149	0.0461
			cg01528832 (chr10:65225240)	NA	Blood	normal	0.473911	8.88e-26	6.51e-19
			cg01528832 (chr10:65225240)	NA	Blood	normal	0.420706	3.47e-26	1.74e-19
			cg01528832 (chr10:65225240)	NA	Blood	normal	0.481796	1.33e-27	9.1e-21
			cg01528832 (chr10:65225240)	NA	Blood	normal	0.450473	1.07e-27	6.83e-21
			cg01528832 (chr10:65225240)	NA	Blood	normal	0.485706	3.56e-30	3.02e-23
			cg01528832 (chr10:65225240)	T	Blood	normal	-0.54	8.41e-37	NA
			cg01631684 (chr10:65280961)	T	Blood	normal	0.047	1.02e-09	NA
			cg01631684 (chr10:65280961)	NA	Blood	normal	-0.34337	6.72e-15	2.05e-08
			cg01631684 (chr10:65280961)	NA	Blood-T cell CD4+ naive	normal	-0.7624	1.47e-10	8.23e-09
			cg01631684 (chr10:65280961)	NA	Blood-Monocytes CD14+	normal	-0.5243	1.54e-07	1.09e-05
			cg01631684 (chr10:65280961)	G	Kidney	Kidney renal papillary cell carcinoma	-0.48	5.47e-08	NA
			cg01631684 (chr10:65280961)	G	Lung	Lung squamous cell carcinoma	-0.38	9.62e-09	NA
			cg01631684 (chr10:65280961)	G	Cervix	Cervical squamous cell carcinoma and endocervical adenocarcinoma	-0.42	4.72e-07	NA
			cg01631684 (chr10:65280961)	G	Pancreas	Pancreatic adenocarcinoma	-0.45	1.09e-05	NA
			cg01631684 (chr10:65280961)	G	Prostate	Prostate adenocarcinoma	-0.42	4.43e-12	NA
			cg17775079 (chr10:65224441)	T	Blood	normal	-0.032	0.000108	NA
			cg17775079 (chr10:65224441)	NA	Blood	normal	0.230666	2.74e-08	0.0226
			cg17775079 (chr10:65224441)	NA	Blood	normal	0.264742	1.26e-09	0.00192
			cg17775079 (chr10:65224441)	NA	Blood	normal	0.320286	8.66e-14	1.79e-07
			cg17775079 (chr10:65224441)	NA	Blood	normal	0.324242	4.36e-15	7.93e-09
			cg17775079 (chr10:65224441)	NA	Blood-Monocytes CD14+	normal	0.4342	1.61e-05	0.00058
			cg19495650 (chr10:65226682)	T	Blood	normal	0.078	1.29e-13	NA
			cg19495650 (chr10:65226682)	NA	Blood	null	-0.01323	2.86e-46	NA
			cg05393736 (chr10:64892616)	T	Blood	normal	-0.034	0.00269	NA
			cg05091115 (chr10:65280959)	T	Blood	normal	0.089	1.44e-08	NA
			cg05091115 (chr10:65280959)	NA	Blood-T cell CD4+ naive	normal	-0.6042	7.58e-07	4.55e-05
			cg22854591 (chr10:65220901)	T	Blood	normal	0.021	0.0337	NA
			cg17108971 (chr10:64892906)	T	Blood	normal	-0.027	0.00421	NA
			cg07329116 (chr10:65282029)	NA	Blood-T cell CD4+ naive	normal	-0.4142	0.000959	0.0457
			cg26029786 (chr10:65280952)	NA	Blood-T cell CD4+ naive	normal	-0.3294	0.00915	0.35
			cg00813386 (chr10:65264165)	NA	Blood	diabetic kidney disease	NA	9.56e-73	NA
			cg00210538 (chr10:65245820)	G	Blood	normal	-0.0119	0.000695	NA
			cg00210538 (chr10:65245820)	NA	Blood	null	-0.00629	1.8e-78	NA
			cg22705835 (chr10:65332783)	G	Blood	normal	0.0282	0.000681	NA
12	rs4149056	21178615	cg14622193 (chr12:21587445)	G	Thymus	Thymoma	0.74	9.11e-06	NA
			cg08347047 (chr12:21680426)	NA	Blood-Monocytes CD14+	normal	0.4778	0.00471	0.139
			cg06026769 (chr12:20704492)	NA	Blood-T cell CD4+ naive	normal	0.5617	0.00662	0.686
			cg11704114 (chr12:21509398)	NA	Blood-Monocytes CD14+	normal	0.4399	0.00919	0.729
			cg02702107 (chr12:22218253)	NA	Blood-T cell CD4+ naive	normal	0.614	0.00299	0.109
15	rs8023580	96165062	cg13772742 (chr15:96878385)	C	Blood	normal	-0.028	0.0413	NA
			cg23763043 (chr15:96876367)	NA	Blood-Monocytes CD14+	normal	-0.3054	0.00913	0.643
			cg01739960 (chr15:96715164)	C	Liver	Liver hepatocellular carcinoma	0.36	1.62e-08	NA
